# Supplementary material for: An Immune-Related Long Noncoding RNA Pair as a New Biomarker to Predict the Prognosis of Patients in Breast Cancer
Source: Front Genet. 2022 Jun 22;13:895200. doi: 10.3389/fgene.2022.895200 (PMC9257047; doi:10.3389/fgene.2022.895200)
Supplement: Supplementary file 1 [file Table4.XLS]

## Sheet: Supplemental file 5
immune	cor	pvalue
B cell_TIMER	-0.0625325	0.039545
T cell CD4+_TIMER	-0.162014	8.16311e-08
Neutrophil_TIMER	-0.274246	3.72273e-20
Macrophage_TIMER	0.211927	1.79309e-12
Myeloid dendritic cell_TIMER	-0.240009	1.14393e-15
B cell memory_CIBERSORT	-0.119392	8.13306e-05
B cell plasma_CIBERSORT	0.100043	0.000972691
T cell CD8+_CIBERSORT	-0.211283	2.09844e-12
T cell CD4+ memory activated_CIBERSORT	-0.329484	7.30558e-29
T cell follicular helper_CIBERSORT	-0.258286	5.568e-18
T cell regulatory (Tregs)_CIBERSORT	-0.149669	7.42289e-07
T cell gamma delta_CIBERSORT	-0.106844	0.000425434
NK cell activated_CIBERSORT	-0.149189	8.06137e-07
Monocyte_CIBERSORT	0.083347	0.00603744
Macrophage M0_CIBERSORT	-0.113284	0.000185842
Macrophage M1_CIBERSORT	-0.347711	3.66921e-32
Macrophage M2_CIBERSORT	0.311103	9.35591e-26
Mast cell activated_CIBERSORT	0.311759	7.31132e-26
B cell memory_CIBERSORT-ABS	-0.12863	2.15868e-05
T cell CD8+_CIBERSORT-ABS	-0.270552	1.22289e-19
T cell CD4+ memory resting_CIBERSORT-ABS	-0.0926167	0.0022704
T cell CD4+ memory activated_CIBERSORT-ABS	-0.331324	3.4712e-29
T cell follicular helper_CIBERSORT-ABS	-0.356436	8.05755e-34
T cell regulatory (Tregs)_CIBERSORT-ABS	-0.214268	1.00806e-12
T cell gamma delta_CIBERSORT-ABS	-0.115647	0.000135637
NK cell activated_CIBERSORT-ABS	-0.221177	1.77061e-13
Macrophage M0_CIBERSORT-ABS	-0.207207	5.61294e-12
Macrophage M1_CIBERSORT-ABS	-0.348388	2.74005e-32
Mast cell activated_CIBERSORT-ABS	0.173173	9.55776e-09
B cell_QUANTISEQ	-0.138091	5.03867e-06
Macrophage M1_QUANTISEQ	-0.204138	1.16191e-11
Macrophage M2_QUANTISEQ	0.147945	9.96684e-07
Monocyte_QUANTISEQ	-0.182306	1.48416e-09
T cell CD4+ (non-regulatory)_QUANTISEQ	0.194669	1.02077e-10
T cell CD8+_QUANTISEQ	-0.313175	4.28191e-26
T cell regulatory (Tregs)_QUANTISEQ	-0.129027	2.03481e-05
uncharacterized cell_QUANTISEQ	0.123994	4.24934e-05
T cell_MCPCOUNTER	-0.316174	1.36541e-26
T cell CD8+_MCPCOUNTER	-0.312207	6.17489e-26
cytotoxicity score_MCPCOUNTER	-0.364058	2.59637e-35
NK cell_MCPCOUNTER	-0.249442	7.73089e-17
B cell_MCPCOUNTER	-0.214101	1.05049e-12
Monocyte_MCPCOUNTER	-0.284381	1.29594e-21
Macrophage/Monocyte_MCPCOUNTER	-0.284381	1.29594e-21
Myeloid dendritic cell_MCPCOUNTER	-0.115745	0.000133863
Neutrophil_MCPCOUNTER	0.265652	5.7584e-19
Endothelial cell_MCPCOUNTER	0.199891	3.12049e-11
Cancer associated fibroblast_MCPCOUNTER	0.281674	3.22222e-21
Myeloid dendritic cell activated_XCELL	-0.360185	1.50464e-34
B cell_XCELL	-0.368804	2.91613e-36
T cell CD4+ memory_XCELL	-0.231722	1.11116e-14
T cell CD4+ naive_XCELL	-0.173725	8.56262e-09
T cell CD4+ effector memory_XCELL	-0.0618967	0.0415999
T cell CD8+ naive_XCELL	-0.119624	7.87577e-05
T cell CD8+_XCELL	-0.315188	1.99109e-26
T cell CD8+ central memory_XCELL	-0.308349	2.62031e-25
T cell CD8+ effector memory_XCELL	-0.136581	6.39816e-06
Class-switched memory B cell_XCELL	-0.237957	2.025e-15
Common lymphoid progenitor_XCELL	0.151402	5.50235e-07
Common myeloid progenitor_XCELL	0.226802	4.11389e-14
Myeloid dendritic cell_XCELL	-0.302056	2.64411e-24
Endothelial cell_XCELL	0.180573	2.12895e-09
Cancer associated fibroblast_XCELL	0.219759	2.54213e-13
Granulocyte-monocyte progenitor_XCELL	0.126683	2.87706e-05
Hematopoietic stem cell_XCELL	0.227779	3.18023e-14
Macrophage_XCELL	-0.26867	2.22575e-19
Macrophage M1_XCELL	-0.408451	7.72274e-45
Mast cell_XCELL	0.153003	4.15956e-07
B cell memory_XCELL	-0.310421	1.20864e-25
Monocyte_XCELL	-0.15304	4.13267e-07
B cell naive_XCELL	-0.189872	2.94663e-10
NK cell_XCELL	0.105492	0.000503421
T cell NK_XCELL	-0.0611982	0.0439611
Plasmacytoid dendritic cell_XCELL	-0.396532	3.89708e-42
B cell plasma_XCELL	-0.396366	4.24309e-42
T cell gamma delta_XCELL	-0.0964292	0.0014799
T cell CD4+ Th1_XCELL	-0.248289	1.08115e-16
T cell CD4+ Th2_XCELL	-0.379503	1.84227e-38
T cell regulatory (Tregs)_XCELL	-0.0605013	0.046428
immune score_XCELL	-0.325771	3.22658e-28
stroma score_XCELL	0.218263	3.71354e-13
microenvironment score_XCELL	-0.118772	8.86049e-05
B cell_EPIC	-0.235883	3.58641e-15
Cancer associated fibroblast_EPIC	0.291051	1.31711e-22
T cell CD8+_EPIC	-0.211255	2.11286e-12
Endothelial cell_EPIC	0.19608	7.43468e-11
Macrophage_EPIC	-0.252714	2.95598e-17
NK cell_EPIC	-0.164142	5.48215e-08
uncharacterized cell_EPIC	-0.22245	1.27678e-13
