# Supplementary material for: An Immune-Related Long Noncoding RNA Pair as a New Biomarker to Predict the Prognosis of Patients in Breast Cancer
Source: Front Genet. 2022 Jun 22;13:895200. doi: 10.3389/fgene.2022.895200 (PMC9257047; doi:10.3389/fgene.2022.895200)
Supplement: Supplementary file 2 [file Table2.XLS]

## Sheet: Supplemental file 3
ID	TCGA-BH-A209-11A-42R-A157-07	TCGA-BH-A0C3-11A-23R-A12P-07	TCGA-E9-A1RD-11A-33R-A157-07	TCGA-A7-A0D9-11A-53R-A089-07	TCGA-E2-A1IG-11A-22R-A144-07	TCGA-A7-A13E-11A-61R-A12P-07	TCGA-E2-A15I-11A-32R-A137-07	TCGA-A7-A13G-11A-51R-A13Q-07	TCGA-A7-A0DC-11A-41R-A089-07	TCGA-E2-A153-11A-31R-A12D-07	TCGA-E2-A1L7-11A-33R-A144-07	TCGA-BH-A0B8-11A-41R-A089-07	TCGA-BH-A1F2-11A-32R-A13Q-07	TCGA-BH-A0BS-11A-11R-A12P-07	TCGA-BH-A0BC-11A-22R-A089-07	TCGA-BH-A0B3-11B-21R-A089-07	TCGA-BH-A0BZ-11A-61R-A12P-07	TCGA-BH-A18L-11A-42R-A12D-07	TCGA-E2-A1LB-11A-22R-A144-07	TCGA-E2-A15M-11A-22R-A12D-07	TCGA-BH-A0E0-11A-13R-A089-07	TCGA-BH-A203-11A-42R-A169-07	TCGA-GI-A2C8-11A-22R-A16F-07	TCGA-BH-A0DK-11A-13R-A089-07	TCGA-BH-A208-11A-51R-A157-07	TCGA-E9-A1ND-11A-43R-A144-07	TCGA-A7-A0CH-11A-32R-A089-07	TCGA-BH-A204-11A-53R-A157-07	TCGA-BH-A0HA-11A-31R-A12P-07	TCGA-BH-A0DV-11A-22R-A12P-07	TCGA-E2-A158-11A-22R-A12D-07	TCGA-BH-A1ET-11B-23R-A137-07	TCGA-AC-A2FF-11A-13R-A17B-07	TCGA-BH-A18M-11A-33R-A12D-07	TCGA-AC-A2FB-11A-13R-A17B-07	TCGA-BH-A0DZ-11A-22R-A089-07	TCGA-BH-A0DD-11A-23R-A12P-07	TCGA-BH-A0AZ-11A-22R-A12P-07	TCGA-BH-A1FM-11B-23R-A13Q-07	TCGA-E9-A1NA-11A-33R-A144-07	TCGA-E9-A1N9-11A-71R-A14D-07	TCGA-BH-A18V-11A-52R-A12D-07	TCGA-BH-A1EU-11A-23R-A137-07	TCGA-E2-A1BC-11A-32R-A12P-07	TCGA-BH-A1F8-11B-21R-A13Q-07	TCGA-E9-A1RF-11A-32R-A157-07	TCGA-BH-A1FR-11B-42R-A13Q-07	TCGA-BH-A0B7-11A-34R-A115-07	TCGA-BH-A0BV-11A-31R-A089-07
AC020916.1	16.2237	7.25047	7.1778	13.2273	23.1935	5.73401	16.9757	29.3483	22.7724	9.81232	11.3096	28.176	39.0178	4.47659	18.4289	17.7995	36.3702	50.5366	9.49992	15.8159	14.0348	18.8185	4.29995	13.7157	14.1559	15.9944	19.3144	36.0414	4.9713	11.9058	21.4975	43.1072	5.61957	24.9161	8.85808	10.3944	26.2147	9.51059	22.737	4.11523	16.7002	100.326	19.3224	3.39301	14.0178	35.6384	28.1746	9.90471	23.6062
AGAP1-IT1	0.277988	0.114621	0.0380116	0	0.171651	0.123048	0.182022	0	0.334791	0.19491	0.267132	0	0.0718672	0.201432	0	0.33024	0.145864	0.0884011	0.0879243	0.216852	0.353185	0.195726	0.0359565	0.103107	0.022143	0.150359	0.145154	0.0631281	0.115745	0.118866	0.0380614	0.168458	0.157212	0.380752	0.240876	0.528076	0.0767115	0.294666	0.192505	0.0260535	0.156553	0.417655	0.218929	0	0.081504	0.023504	0.143789	0.156582	0.086692
AC112484.3	0.350155	0.492688	0.0622434	0.0229087	0.252968	0.302234	0.397411	0.138021	0.523296	0.372357	0.510329	0.0650822	0.220653	0.309227	0.297688	0.873541	0.338371	0.386015	0.431924	0.202909	0.385557	0.320499	0.0147196	0.219487	0.562012	0.369316	1.26766	0.0689141	0.71074	0.350353	0.155812	0.383121	0.675758	0.363694	0.328692	0.559522	0.062807	0.519628	0.2802	0.106656	0.405893	0.631296	0.250945	0.0634355	0.567212	0.0577311	0.294316	0.30768	0.496849
LINC00922	0.0339846	0.0455412	0.0120822	0.0177874	0	0.0293336	0.00964278	0	0.0386964	0.0413022	0.00943438	0.0168443	0.00571084	0.00800329	0	0.0242235	0	0	0.0279472	0.0393871	0.0748412	0.0155532	0	0.0655462	0.0492679	0.00955848	0	0	0.0275926	0	0.0604901	0	0.0812022	0.0705974	0.0127606	0.0592418	0	0.0936614	0.0135975	0.0165625	0	0	0.0417526	0.0123136	0	0	0.0342781	0.0398162	0.0413333
POLH-AS1	0.430266	0.26907	0.293188	0.1126	0.25328	0.26822	0.345903	0.155466	0.163306	0.413971	0.298612	0.10663	0.373564	0.405306	0.243863	0.289647	0.179359	0.31622	0.334172	0.290888	0.197403	0.5251	0.0361745	0.193633	0.430692	0.262202	0.227163	0.197589	0.485194	0.207283	0.153168	0.527267	0.408592	0.553308	0.17502	0.229178	0.120052	0.456081	0.172153	0.279589	0.157502	0.280124	0.557981	0.207863	0.437323	0.204936	0.433982	0.315061	0.247116
LINC02568	2.56597	3.48973	1.00167	0.0416568	0.909764	1.03504	0.225827	0.0439207	3.16278	4.26565	3.90633	0.0710068	1.99546	1.39449	1.68709	2.15573	2.18609	1.68462	6.64103	0.996212	1.37589	1.61724	0	4.88758	3.76475	0.608879	1.91612	0.294484	3.02422	1.20337	0.339992	2.42438	1.99532	3.98691	2.64776	4.8929	0.243642	4.42746	0.840694	1.45068	3.10766	4.22825	2.38587	0.011535	2.05069	0.00699849	2.91138	2.95592	3.22665
AL096828.3	0.307333	0.329474	0.245841	0	0.0986806	0.265272	0.130804	0.0302855	0.874857	0.233442	0.0426589	0.114246	0.309869	0.18094	0.391923	0.182551	0.1747	0.0423509	0.210612	0.0445237	0.549909	0.210978	0.103356	0.296377	0.0954737	0.2161	0.521548	0.241945	0.249528	0.170837	0.218812	0.107606	0.197706	0.182409	0.490441	0.401805	0.183753	0.260618	0.0922249	0.187225	0.187502	0.461743	0.0629302	0	0.17571	0.0675612	0.464981	0.225044	0.0311491
AC010168.2	0.426382	1.13223	0.416167	0.10953	0.239375	0.233311	0.30802	0.239729	1.12439	0.651712	0.544632	0.194479	0.595619	0.465098	0.429951	1.52269	0.446084	0.767793	0.659681	0.234955	0.417645	0.990639	0.0219926	0.754253	0.723229	0.246469	0.511978	0.24969	0.686709	0.622341	0.237456	1.30055	0.786088	0.791807	0.348681	0.581389	0.150144	0.962155	0.737867	0.401574	1.00862	0.774228	1.37656	0.189559	0.54338	0.238642	1.46433	1.3523	0.633643
GACAT2	0	0.0930422	0.0771384	0.0227127	0	0	0.0492513	0	0.864696	0.0791079	0.0481868	0	0.0145843	0.16351	0.0491901	0.0824825	0.0394677	0.0239194	0.0475809	0.0251466	0.119455	0.0198597	0.0145936	0.0167391	0.0179743	0.0732311	0.0589132	0.119568	0	0.0578925	0.154479	0.136743	0	0	0.0651758	0.0252152	0	0.147195	0.156264	0.0422972	0	0.104316	0.0355425	0	0.0992396	0	0.320977	0	0.0527782
AC093110.1	3.98623	3.86392	8.55617	5.23097	2.89551	4.7925	6.42123	7.72045	4.10397	1.91967	1.27563	6.56213	3.37822	0.838649	1.38357	2.07434	3.36951	2.53283	1.22809	0.632409	0.521777	4.95507	0.550519	0.731158	1.32041	1.30856	2.30038	3.34613	2.30067	1.27713	3.41469	2.87584	1.37242	2.94888	1.68223	0.450568	6.36019	1.52211	2.7463	1.80554	3.22395	0.207112	3.6695	2.10197	1.05085	10.96	1.33249	1.86742	1.90947
AC022196.1	0	0	0.022862	0	0	0.0740071	0	0	0	0	0	0	0	0	0	0	0	0.0354459	0.0352547	0.0745288	0	0	0	0.0248054	0	0	0	0.0253122	0.0348074	0.0285967	0	0	0.0945549	0.152669	0	0.0747319	0	0.109063	0.0257294	0	0.0627725	0	0	0	0	0	0.043241	0.0376703	0
AC009093.1	0.114997	0.181297	0.150308	0.0619593	0.0977403	0.184894	0.134356	0.246641	0.14442	0.215804	0.122063	0.00838204	0.227345	0.0955819	0.162943	0.176793	0.123048	0.186433	0.0648995	0.0979987	0.130348	0.123832	0.00568727	0.0587105	0.140095	0.313927	0.114795	0.45931	0.109845	0.120327	0.228767	0.165792	0.19893	0.521939	0.209547	0.0786127	0.202225	0.243793	0.155627	0.041209	0.148573	0.233754	0.512496	0.0122549	0.180481	0.379199	0.466236	0.0594398	0.0411363
LINC01705	0	0.0338561	0.0449105	0	0	0	0	0	0.0719188	0.0383809	0	0	0.0212277	0	0	0	0.0287229	0	0	0	0.139095	0.0289062	0.0424825	0	0	0.106589	0	0.0248618	0	0	0	0.0221147	0.0464362	0.0749761	0	0	0	0.107122	0.0252716	0	0	0	0	0	0	0	0.169886	0	0
AL390719.2	0.589817	6.82432	0.664875	0.056471	0.808341	0.20695	0.142864	0.0141762	0.737113	1.44238	1.11821	0.106954	0.447222	0.525111	1.40648	3.6914	0.539712	1.48679	3.76593	0.22925	1.14842	0.971096	0	0.513299	1.66842	1.39592	0.976515	0.0424691	0.856537	0.511785	0.204845	1.61179	1.46747	1.38748	0.661696	1.50463	0.0516073	1.35715	0.920941	1.50736	1.03565	8.12669	2.56273	0	0.630562	0	2.17651	2.12786	2.04126
AP005131.2	0.291556	0.312561	0.103654	0	0.140422	0.125827	0	0	0.165989	0.221459	0.040469	0.144508	0.0244968	0.137321	0.454427	0.0346359	0.132585	0.200884	0	0.168952	0.642067	0.0333579	0.0735374	0.309278	0.150954	0.451015	0.19791	0.114763	0.118359	0.194481	0.0518948	0.255204	0.589463	0.519136	0.0547369	0.169413	0.139456	0.216334	0.233308	0.106568	0	0.21902	0.179099	0	0.222253	0.0961395	0.196049	0.256189	0.20685
AL356417.2	0.0863672	0.0694421	0.138174	0.339032	0.110926	0.0745473	0.147035	0.119152	0.0737562	0.209928	0.143857	0.0428075	0.04354	0.0203393	0.0979014	0.143642	0.0981891	0.261834	0.165723	0.125121	0.261523	0.0197631	0.116181	0.099946	0.196755	0.437248	0.0390844	0.611927	0.16362	0.0384072	0.184473	0.0907186	0.126993	0.256305	0.162147	0.276017	0.165244	0.311267	0.103669	0.105228	0.0421538	0.25952	0.106108	0.18776	0.164595	0.208848	0.435566	0.0505937	0.262607
AL121929.3	0.218138	0.651068	0.123378	0.116767	0.175103	0.128376	0.22507	0.254043	0.790303	0.165692	0.316546	0.159721	0.324908	0.128427	0.0842964	0.200245	0.202906	0.163962	0.122308	0.0861869	0.477655	0.385712	0.591877	0.277294	0.379895	0.111551	0.0897412	0.117087	0.442773	0.407862	0.0352972	0.38188	0.546728	0.720912	0.0744606	0.216055	0.118567	0.546532	0.337213	0.144968	0.302465	0.580984	0.466966	0.0179631	0.0566885	0.119883	0.116678	0.479192	0.341683
MIR155HG	0.603448	0.356759	0.307609	0.0580592	0.42741	0.319156	0.138488	0.157409	0.290507	0.471846	0.776019	0.23092	0.21623	0.219435	0.213761	0.653622	0.252223	0.317949	0.133792	0.334261	0.122143	0.263986	0.0522269	0.256736	0.395142	0.436793	0.642547	0.183387	0.444316	0.493293	0.142159	0.380621	0.595341	0.381862	0.29156	0.20626	0.127341	0.329233	0.390572	0.248681	0.18408	0.293323	0.290737	0.128615	0.270593	0.11705	0.924924	0.779776	0.197874
AC004687.1	0.533	0.304434	0.232982	0.766024	0.266529	0.301676	0.0495847	0.120545	0.186546	0.132739	0.097026	0.313983	0.190879	0.0102885	0.346661	1.24561	0.317879	0.34918	0.227539	0.113926	0.0360792	0.23993	0	0.0674097	0.253343	2.26095	1.05773	0.137574	0.0827666	0.0388563	0.217735	0.428303	0.71466	0.68715	0.205053	0.469639	0.188073	0.0463097	0.201022	0.553586	0.234557	0.971452	0.143132	0.221614	0.0832595	0.21129	0.925383	0.204741	0.106271
AC110995.1	5.29544	0.15596	2.21106	3.29319	0.677317	3.39038	0.825564	1.69164	0.931776	0.574613	0.848108	1.91081	0.770069	0.3426	0.762698	1.71096	2.16664	2.82666	0	1.15917	0.180211	0.565921	0.11008	0.350733	0.346483	3.92807	1.82691	1.27412	0.314978	0.469032	1.52776	1.48988	1.06956	0.992972	2.66296	0.570597	2.07016	0.370098	0.742146	2.26879	0.532537	1.13657	1.87669	0.500757	0.914916	3.91765	0.733679	0.170443	0.442342
AC134312.5	0.0565313	0.0883808	0.10049	0.0369853	0.0302524	0.0948784	0.0267336	0.046423	0.0536408	0.171759	0.0392337	0.0233496	0.102913	0.0332824	0.106801	0.0783501	0.0749808	0.0389504	0.0516538	0.068248	0.0129681	0.0323396	0.0316857	0	0.117077	0.291499	0.0426375	0.157618	0.0382489	0.0104747	0.234784	0.197932	0.0865864	0.419408	0.0619105	0.0273736	0.0563331	0.419461	0.0942444	0.0344384	0.0804755	0.169868	0.0771698	0.0170691	0.107735	0.113917	0.427646	0.0551932	0.0572961
AC124312.2	1.16383	1.5596	0.94575	1.17478	1.06769	0.574032	0.849152	1.34348	1.41985	1.21237	1.15389	0.535646	1.95573	0.783085	1.46061	1.65911	1.02071	0.824801	1.68628	0.867117	0.732287	2.01639	1.78924	1.47508	2.06599	0	0.376198	0.654442	2.78981	2.21808	1.12455	3.58009	0.94732	1.33219	0.717926	0.096609	0.675971	3.13702	2.49461	1.01285	2.23158	0	2.58736	0.301207	0.82382	0.986837	1.22978	2.58099	2.29175
AC040970.1	0.615808	0.660173	0.359673	0.828801	0.762665	0.784641	0.549149	0.502807	0.500847	0.588032	1.02572	0.414231	0.724371	0.53865	0.523536	0.731559	0.380054	1.26077	0.40995	0.356851	0.605418	0.724696	0.0147925	0.661724	1.07494	0.371146	1.07489	0.605988	0.166661	0.293408	1.15873	0.400421	0.355723	0.600459	0.809286	0.638972	0.652222	0.391653	0.228791	0.921785	0.450842	0.978072	0.540404	0.541875	0.201185	0.444799	0.916901	0.566875	0.606306
AP005131.7	0.278863	0.404833	0.289162	0.152037	0.298464	0.267443	0.131874	0.0916	0.429983	0.353029	0.193536	0.115181	0.175728	0.246268	0.395131	0.33128	0.184936	0.224162	0.159252	0.235662	0.927569	0.39882	0.17584	0.560254	0.336892	0.326803	0.578398	0.251548	0.377355	0.49087	0.165452	0.162729	0.405766	0.551706	0.370841	0.202547	0.166731	0.221695	0.418408	0.113254	0.198489	0.41897	0.237919	0	0.044287	0.204342	0.234393	0.476459	0.565271
AC016705.2	0.356389	0.456588	0.111387	0.0281849	0.226349	0.154934	0.111123	0.0270151	0.549057	0.574131	0.236468	0.041249	0.1744	0.50265	0.172026	0.344286	0.204812	0.18619	0.692433	0.232621	0.229092	0.306937	0.174512	0.587284	0.748226	0.0550756	0.250337	0.0809321	0.26763	0.481115	0.324144	0.320524	0.703626	0.48523	0.163596	0.43522	0.0515148	0.510614	0.311435	0.279141	0.133804	0.132391	0.256615	0.0390228	0.160468	0.0236758	0.418061	0.510459	0.369149
AC083880.1	0.345017	0.462342	0.141531	0.173635	0.213039	0.305435	0.112956	0.0784592	0.151097	0.564451	0.442058	0	0.156093	0.375003	0.263236	0.472925	0.24138	0.32915	0.982123	0.269139	0.29223	0.273285	0.825589	0.460686	0.494679	0.559841	0.54046	0.156699	0.395048	0.354064	0.236194	0.255538	0.439017	0.27566	0.174391	0.771066	0.158681	0.618906	0.185829	0.161678	0.420987	0.558235	0.16303	0.240403	0.455204	0.0291713	0.35692	0.466408	0.618673
KIAA1671-AS1	5.6528	9.50362	1.5033	0.854204	4.64479	2.26244	1.45237	1.1404	2.17507	6.28846	4.69542	0.864068	2.77992	5.29344	3.32159	3.75425	3.86268	3.08723	8.92706	3.56803	2.20547	6.07712	2.86901	4.63574	8.84942	0.751135	1.37641	1.51842	7.30802	5.74013	1.61091	6.24669	3.73596	3.03806	2.93866	2.6941	2.27094	5.47297	3.7844	4.21191	6.84319	4.21301	5.71145	0.510699	4.12817	0.799086	3.04286	6.71406	8.88715
AC011445.2	0.656591	0.769884	0.656524	0.966535	0.527057	0.354208	0.815066	0.889658	0.233632	0	0.455686	0.406795	0.275837	1.54625	1.27923	0.877509	1.02639	0.678593	0.787422	0.356704	1.9204	0.657323	0.552027	0.870628	0.849881	0.80794	1.3928	0.80765	1.11062	0.364979	0.292171	0.0718407	0.678828	0.60891	0.770431	0.596128	0.687004	0.608986	0.164192	0.299992	0.400583	2.09626	0	0.594754	0.156412	0.270635	1.10377	0.600983	0.582289
LINC00160	0.53271	1.92193	0.163894	0	0.328935	0.412646	0.0290675	0	0.0874856	0.840393	1.27977	0	0.0516448	0.144752	0.464502	0.17038	0.675507	0.762316	0.50547	1.0092	2.42524	0.304745	0.0516778	3.71459	0.93352	0.230507	0.417238	0.100811	0.194078	0.364453	0.0729373	0.304883	0.715506	0.304015	0.865484	1.33935	0.0980018	0.868725	0.204944	0.0998531	1.07501	1.23132	0.335628	0	0.23428	0.0450408	0.516645	1.08021	0.955238
U73166.1	0.146044	0.427657	0.187495	0.120321	0.138942	0.132282	0.0920858	0.143917	0.461924	0.43551	0.33035	0.160858	0.213603	0.216549	0.183943	0.796796	0.209081	0.350327	0.274301	0.0548532	0.372246	0.253736	0.0272859	0.406866	0.380876	0.311876	0.201943	0.0798419	0.387933	0.360808	0.182927	0.40718	0.432467	0.553794	0.106628	0.102148	0.122894	0.481621	0.259705	0.250432	0.429005	0.658262	0.376574	0.13719	0.18555	0.101072	0.345532	0.87929	0.455025
USP30-AS1	1.01729	0.493081	0.288564	0.396502	0.416986	0.373646	0.30707	0.213291	0.18484	0.394575	1.29186	0.2682	0.418276	0.611666	0.337357	0.925665	0.17225	0.268437	0.326321	0.250853	0.238328	0.29717	0	0.29222	0.134478	0.943594	0.587696	0.340789	0.585783	0.168441	0.231153	0.341024	0.656407	0.51386	0.487626	0.377305	0.129412	0.0917723	0.194853	0.474683	0.369746	0.520306	0.132959	0.705817	0.082498	0.190325	0.400243	0.285284	0.131624
AC022706.1	2.82385	1.49232	3.85312	2.02963	1.21319	2.71774	2.76483	1.78328	1.55673	1.60114	2.31864	1.65097	2.10529	1.4752	1.35252	1.79544	3.61732	1.64421	1.30827	2.65047	1.99809	2.36626	5.36689	0.747915	1.29732	3.16015	2.22732	2.73967	1.6415	0.818009	1.55743	2.19326	2.04684	2.24256	2.59475	1.81994	2.52066	1.53879	1.86981	1.38106	1.31031	2.47983	1.22159	2.30571	2.53918	1.44263	2.30667	1.2523	0.866677
AC020663.2	0.0591616	0.475678	0.0350551	0	0.12664	0.0567388	0.0559549	0	0.33682	0.329543	0.328473	0.0488719	0.132555	0.37153	0.223542	0.281128	0.201779	0.0271751	0.513543	0	0.352858	0.112814	0	0.551507	0.224628	0.110931	0.156175	0	0.426971	0.153469	0	0.120832	0.308091	0.263353	0.129582	0.630239	0	0.313555	0.256436	0.144163	0.385005	0.2074	0.363422	0	0.263077	0	0.265211	0.404328	0.439721
AL139246.5	0.0997906	0.229243	0.278752	0.0932678	0.366188	0.164064	0	0.126433	0.466678	0.584731	0.949803	0.141317	0.179668	0.402864	0.565587	0.745158	0.0972427	0.412538	0.605701	0.185873	1.07918	0.0815526	0.0359565	0.701127	0.250954	0.701675	1.08059	0.154313	0.212199	0.285278	0.329865	0.374351	0.366827	0.401905	0.307785	1.03544	0.068188	0.513778	0.156856	0.573178	0.295712	1.09233	0.116762	0.180785	0.244512	0.0156693	0.383438	0.438428	0.982509
TBILA	0.410496	0.333982	0.20197	0.105508	0.176525	0.179268	0.166391	0.0361174	1.02246	0.679285	0.488386	0.0635815	0.388016	0.992602	0.135025	1.34105	0.34168	0.56567	0.231076	0.233629	0.332946	0.192897	0.00616292	0.68569	0.607246	0.175245	0.472705	0.0865607	0.476126	1.45874	0.208758	0.904704	0.464817	0.881017	0.158262	0.436586	0.017531	0.947951	0.76989	0.151829	0.438273	0.704844	0.795513	0.0265597	0.279394	0.128914	0.677747	0.515288	0.631504
CYTOR	2.28429	1.97649	2.04853	2.15572	1.583	3.30976	1.42219	1.19433	1.18121	2.00971	2.46355	1.17598	0.91822	1.79476	2.96309	1.90347	2.71374	1.83998	0.82212	2.2915	2.67471	2.50542	0.39032	1.58083	2.38668	3.83638	3.69055	2.30042	1.82908	2.77705	1.17004	1.25147	2.03884	1.78007	2.18284	3.56897	1.53281	1.276	1.77122	2.96335	1.67437	3.99368	2.6163	0.751746	3.42939	1.50377	2.48636	1.32971	1.32832
AC093297.2	4.22522	4.86829	4.38711	3.15923	2.73506	3.23797	3.6254	4.19145	32.7908	5.09044	3.00677	2.84494	3.16141	4.012	3.48501	5.48182	3.47601	5.27826	4.28334	3.58768	4.64309	5.98952	2.64647	3.26403	4.49792	2.42754	7.44788	3.46394	4.3206	3.08558	3.07249	5.64884	6.12251	5.72535	4.63875	3.98262	2.6443	4.23954	3.97245	2.81796	2.6363	6.05143	5.93719	3.01483	3.66596	4.12953	6.0692	4.85772	5.15144
AC123023.1	0.0255834	0	0	0	0	0	0	0	0	1.01049	0.0355106	0.0317007	0.0214954	0.0301241	0.39875	0.0303922	0.0581704	0.0705085	0.0701282	0	0.105637	0	0	0.0493427	0	0	0.0868307	0	0	0.0568842	0.0455365	0	0.0705328	0	0.576365	0.037164	0	0	0.0511807	0.0311704	0	0	0	0	0	0	0.301051	0	0.051859
LINC01094	1.47232	0.341728	0.474687	0.459594	0.556169	0.747545	0.177478	0.189656	0.383502	0.562825	0.654498	0.220594	0.274902	0.764842	0.872653	1.24607	0.743935	0.656403	0.316539	0.55764	0.430461	0.759691	0.0647242	0.798077	0.577954	0.636042	0.413704	0.31723	0.559938	0.82377	0.334001	0.838109	1.3221	0.713937	0.898801	0.524212	0.448779	0.81603	0.466844	0.990723	0.387484	0.318073	0.847286	0.0610172	0.990311	0.475973	1.17283	0.648272	0.51692
AL121790.2	0.266894	0.286122	0.260937	0	0.171393	0.230368	0.0378642	0.0263005	0	0.445998	0.222275	0.0661425	0.156973	0.157132	0	0.475592	0.242741	0.625233	0.32922	0.270657	0.477552	0.335899	0.022439	1.38985	0.19346	0.150133	0.150974	0.0787914	0.216696	0.445076	0.0950104	0.420511	0.416966	0.277214	0.150321	0.348936	0	0.198035	0.507237	0.260144	0.716456	0	0.874398	0	0.15259	0	0.403799	0.742644	0.351656
HOTAIRM1	4.831	9.62803	3.74546	1.67658	2.05705	3.57728	1.83125	2.7591	2.9179	8.93947	3.9127	2.02283	3.18185	3.75504	8.1497	5.28806	2.6652	3.41361	7.85708	3.02499	3.68389	5.23411	0.430902	2.15091	7.08611	4.85844	6.87216	4.17489	5.02176	4.21013	4.35854	4.44466	3.53254	2.92928	3.52812	3.66746	2.1791	4.40654	9.08551	3.88546	4.30814	14.5734	6.37446	1.34118	5.91471	2.38898	9.58909	10.7445	4.96369
AC007637.1	0.889374	0.98272	1.58095	1.8579	1.65328	1.12231	1.94797	1.53757	0.866108	0.639992	0.62807	1.0827	1.5994	0.716523	0.508495	1.29751	1.7384	1.33308	1.11203	0.565108	0.279184	1.67808	0.773975	0.677106	1.17947	0.394965	0.476615	0.98267	1.75246	1.07549	1.83297	1.57063	0.702615	1.66694	0.746979	0.22666	1.79117	1.50507	1.4983	1.40678	1.50406	0.117212	1.40576	0.763213	0.802859	1.83507	0.419675	0.79977	1.01211
MEG3	5.00185	10.3962	3.38205	1.45154	2.99233	4.65021	3.1693	5.99817	3.32825	8.32354	3.66697	3.20548	3.91739	2.02081	1.65604	3.57484	3.77838	4.66167	4.9611	1.05661	2.55673	3.52433	0.932658	2.45388	6.64518	9.06896	2.31548	6.19624	5.2247	2.17425	2.54346	5.30666	8.48914	5.36159	2.65656	3.09214	2.25573	9.6504	4.37094	1.54795	5.1968	6.94536	4.24057	1.71607	3.56581	4.64567	7.21868	6.6408	7.8703
LINC01615	0.350254	0.361046	0.203546	0.176271	0.129764	0.155036	0.191117	0.331876	0.15339	0.143255	0.149589	0.116848	0.192419	0.0793115	0.28632	0.0960209	0.0612611	0.241328	0.203099	0.273225	0	0.0616519	0.011326	0.0909376	0.139497	0.265225	0.213369	0.914698	0.364586	0.0748831	0.671383	0.129709	0.0866603	0.139922	0.126456	0.136985	0.257743	0.114237	0.1078	0.262612	0.0493128	0.161917	0.110337	0.146431	0.282403	0.0888424	0.181169	0.138101	0.218457
PCAT6	1.86658	5.51573	1.58811	1.31514	1.99778	2.63931	1.72014	1.63501	2.52047	3.10222	1.88226	0.929116	1.67555	2.68629	2.5544	1.5541	2.376	2.06653	4.30757	1.75653	3.4255	2.35465	0.509694	3.23084	4.04744	3.16342	3.12249	2.0566	4.2745	1.3657	2.58407	1.48024	2.63904	1.53869	2.3512	3.26772	1.98404	1.96166	1.22877	2.64353	2.00505	5.05749	1.69869	1.35841	2.64513	1.28009	2.03825	2.57005	3.6058
AL158212.3	2.45638	2.74382	2.65681	3.22731	2.36184	2.52613	2.0158	2.29841	3.17184	1.41018	1.56756	2.82781	2.17932	1.43237	2.24597	2.73895	2.63641	1.75481	2.51697	1.38848	1.69738	3.16317	1.78063	1.05029	1.82876	1.80967	2.18378	1.81373	1.26519	1.24808	2.54696	2.37892	2.31899	2.46136	2.59208	1.78658	2.73296	1.20419	2.14196	2.73151	1.69695	1.39968	3.0055	1.43277	2.17778	2.53419	2.02242	1.77169	1.69824
AL031848.1	0.0809047	2.16833	0.107862	0.0529315	0.129887	0.0581936	0	0.039863	0.172728	0.675986	0.449194	0	0.135954	0	0.0573183	0.576672	0.0919789	0.445951	0.221773	0.175811	0.167033	0.138849	0	0.273072	0.209444	0	0.137296	0	0.164219	0.269835	0	0.424904	0.297403	0.960377	0.0379728	0.235054	0	0.343035	0.161853	0.246432	0.246798	0.0607765	0.74548	0	0	0	0.0680029	0.296211	0.245998
LINC01152	4.55392	12.6879	0.596609	0.08321	2.72249	0.762353	0.661602	0.0208886	0.724091	3.5476	3.57978	0.223262	3.66596	4.44284	2.7983	3.29463	0.610507	2.24433	4.03835	0.291736	0.27717	5.11328	0.00594057	2.81756	6.30701	0.362687	0.595543	0.25379	13.3334	5.37307	0.779752	6.59614	2.79543	1.3053	1.03802	0.995633	0.0295725	3.49771	2.00371	0.934064	2.99602	0.15393	8.75323	0.0192011	1.34657	0.00388322	2.03115	8.82672	7.15067
MIR99AHG	2.55697	2.88363	2.31161	2.69754	2.37355	2.66878	2.74538	1.8205	2.09327	1.45029	1.57223	2.37548	2.62316	1.73782	1.72196	2.35405	2.11495	2.26132	1.8283	1.58115	1.6123	2.64211	1.13888	1.38593	2.71188	1.58203	1.49749	2.17088	3.79176	2.71647	2.42027	2.51144	1.81395	2.47704	1.957	1.05698	2.54235	2.9155	2.71768	1.27632	1.88584	1.97703	2.20312	1.1125	2.16848	2.83886	2.48536	2.95492	2.00578
AC022146.2	0.408011	0.109351	0.0725279	0.0533878	0.0655035	0.117391	0.0578844	0	0.174217	0.681813	0.0566334	0.151671	0.102844	0.144128	0.115625	0.339292	0	0.0562245	0.223685	0.059109	0.50542	0.280091	0	0.0786931	0.295749	0.0573784	0.4616	0.0803008	0.220847	0.181441	0	0.249998	0.299967	0.302705	0.0766003	0	0.0487897	0.259494	0.204061	0.0497114	0.19914	0.490403	0.668362	0.073917	0.0777567	0.13454	0.411535	0.358518	0
PPP1R14B-AS1	0.309186	0.286841	0.613024	0.684651	0.458195	1.12907	0.0674833	0.281244	0.609322	1.55362	0.231087	0.117882	0.159865	0.196034	0.673994	0.169524	0.784131	0.426063	0.35857	0.551288	1.08026	0.408173	0.719854	3.05044	0.12314	0.936507	3.01362	0.304255	0.321837	0.528823	0.338664	0.229	1.13656	0.247032	0.31256	3.76589	0.341283	0.126052	0.14274	0.753414	3.94678	0.428795	0.438298	0.387785	0.362604	0.993387	0.75965	0.313478	0.192842
LINC01703	0.518835	1.41371	0.537996	0.248926	0.333182	0.422949	0.834212	0.647615	0.418461	0.367821	0.600134	0.492886	0.610302	1.36439	0.735155	0.657448	0.511205	0.738793	1.49332	0.325712	0.404664	0.692551	0.537991	0.416949	1.32523	0.486423	0.763074	0.442486	1.54458	0.461448	0.338612	0.529836	0.699314	0.333602	0.81172	0.57783	0.392932	0.806613	0.380582	0.80071	0.464257	0.857459	0.424951	0.65796	0.626221	0.209102	0.581462	0.709175	0.858894
AL031985.3	0.939241	1.42956	0.515306	0.1669	0.446782	0.834053	0.40304	0.137119	1.07276	1.17143	0.788658	0.308917	0.423808	1.05816	1.16654	1.2191	0.751417	0.639154	1.5257	0.73914	1.38053	0.988382	0.155983	1.16854	0.948577	0.538124	0.45915	0.211097	1.29451	0.786367	0.815251	0.700337	2.12059	0.782855	0.734725	1.40651	0.298117	0.921845	0.666926	0.875927	0.537655	0.531354	1.29401	0.168056	0.89498	0.331378	1.06236	1.73213	1.26339
AC036108.3	2.72625	1.79112	1.21154	0.409473	1.9585	0.633304	1.12871	0.318829	2.55163	3.15856	1.59022	0.992409	3.44039	0.899334	3.93056	1.69496	0.970829	2.56545	1.35214	1.92099	2.3872	3.45902	1.97993	4.93077	1.01059	0.827946	1.9082	0.490624	1.28474	2.32328	0.868545	2.53026	1.75476	1.53467	1.49864	3.65212	0.272726	1.49551	3.72441	1.66727	2.29104	3.25925	5.65836	0.105698	3.34578	0.466392	5.19822	2.19048	2.49435
AL691482.4	0.158244	0.212055	0.153433	0.0941183	0.300241	0.103475	0	0	0.122852	1.22384	0.678912	0	0.519745	0.626746	0.672663	1.64062	0.147194	1.38767	0.492923	0.333454	0.554409	0.263348	0.0120948	1.80348	1.48966	0.424844	0.227854	0.0566255	0.661869	1.93519	0.0768169	2.06511	0.224747	0.939214	0.121536	0.417954	0	3.75123	0.532419	0.420658	2.28194	3.91205	1.03098	0.0260619	0.137079	0.0158122	1.06407	1.43262	2.085
AC084125.4	0.0840164	0.112587	0.0373368	0	0.134883	0.120864	0	0	0.239162	0.127634	0.116618	0.052053	0.105887	0.197856	0.297614	0.249522	0.0477583	0.231552	0.575757	0.121716	0.115639	0	0.141273	0.162043	0.173999	0.354456	0.522782	0.0826766	0.227381	0.233511	0	0.0367705	0.270237	0.186997	0.0788666	0.610237	0.100466	0.356229	0.126059	0.25591	0.25629	0.631141	0.086017	0.0761039	0.240172	0	0.42371	0.0615208	0.170306
U62317.4	0.431454	0.0525611	0	0	0	0.112851	0.0556458	0	0	0.417101	0.108886	0	0.0329557	0.138554	0.500189	0.186383	0.044592	0.1081	0.161275	0.056823	0.0539859	0	0.0659534	0	0.0812318	0.275796	0.0443748	0	0.159229	0.043606	0	0.0343327	0.324412	0.116399	0.0368189	0.341868	0.0469028	0.124729	0.0392338	0.286733	0.143579	0.412508	0.0803142	0.0710583	0.0747495	0.0862245	0	0.0574421	0.0397538
MIR200CHG	3.00203	9.40484	1.58649	0.0530827	1.88875	1.51736	0.287768	0.159907	5.48535	4.99193	6.47562	0.100537	1.84062	8.59828	5.51828	8.28925	3.41294	4.69587	8.84066	2.93856	13.5125	3.29547	0	7.62873	10.166	3.48008	6.88443	1.23755	7.52078	5.41212	1.15533	3.40895	7.38176	3.79229	4.83632	13.8489	0.0970218	5.67625	2.51589	2.7185	4.20755	18.6507	6.23009	0.0734946	7.65393	0.0445904	7.50169	6.11938	7.07208
MIR4435-2HG	1.74394	0.949118	1.41491	1.16501	1.09149	2.37902	0.933723	1.44857	1.19353	1.37795	1.65782	0.890044	0.704569	0.818241	1.49589	1.06564	1.66171	1.25683	0.503686	1.82709	1.31972	1.08174	0.348296	1.06963	1.1624	1.54338	1.81047	1.57148	0.671349	1.13283	1.23093	1.24577	1.37394	1.37811	1.73427	1.40742	1.18452	0.965013	1.43864	1.55492	0.792883	1.31258	1.60761	0.574987	1.99602	1.31463	1.28331	0.733907	0.888847
AL121832.2	0.510135	1.16783	0.56676	0.528443	1.19436	0.642134	0.241243	0.377027	1.60342	1.7114	2.18327	0.421411	0.732228	1.17633	1.02401	0.984789	0.942439	1.49382	1.66056	1.04697	1.90163	0.559343	0.500377	1.35286	1.16655	1.7935	1.85165	0.920334	1.95588	1.13428	1.36201	0.81864	1.13296	1.16695	0.838016	1.23509	0.787939	1.64476	0.807934	0.880516	0.674335	5.26927	1.00104	0.962691	1.29626	0.256996	0.857569	1.30741	2.00352
AF131215.6	1.57921	2.15401	0.720597	0.41512	0.860197	0.780933	0.870163	0.6461	0.822817	1.34947	1.54614	0.7076	1.03662	2.23306	1.2287	1.84255	1.03394	1.57384	2.27072	0.541314	1.68841	2.00848	0.106691	0.890631	1.69369	0.922042	1.14854	0.450944	2.4995	1.34027	0.639976	1.65383	2.0603	1.37038	1.62139	1.54644	0.42995	2.18212	1.17768	0.790248	0.843034	3.69665	2.04989	0.447025	1.26295	0.526937	1.71847	2.50891	2.0293
AL157838.1	0.130524	0.273772	0.191668	0.111385	0.236881	0.138786	0.330094	0.301983	0.670409	0.362088	0.448993	0.246118	0.28609	0.527894	0.192985	0.195509	0.400009	0.40665	0.318898	0.156207	0.0859201	0.42204	0.0238561	0.601993	0.229183	0.0319227	0.128407	0.245717	0.268776	0.403782	0.252526	0.620926	0.271193	0.387346	0.0639254	0.0577067	0.196797	0.685762	0.368973	0.0691429	0.477794	0.144945	0.499669	0.0616861	0.173041	0.343072	0.429299	0.457103	0.506154
AP000251.1	0.259102	0.254621	0.122821	0	0.0831942	0.173944	0	0	0.491708	0.131205	0.407595	0.0214038	0.0725666	0.28475	0.0979014	0.328324	0.157103	0.0714092	0.165723	0.100097	0.356622	0.0988156	0	0.21655	0.214642	0.121458	0.195422	0.050994	0.233743	0.134425	0.122982	0.181437	0.285735	0.102522	0.113503	0.802959	0	0.091549	0.0691126	0.0631371	0.189692	0.363328	0.0353695	0	0.29627	0	0.232302	0.40475	0.2451
CD2BP2-DT	1.11644	2.14823	0.86507	0.76788	0.919162	0.988353	0.568574	0.50777	2.83173	2.00045	2.58276	0.478866	1.0583	1.63481	1.64276	2.58456	1.9527	2.42604	1.94213	1.70034	3.32939	1.57212	0.240677	2.60877	1.83787	2.33493	2.91478	0.788761	1.45265	1.78222	1.1974	1.57861	2.55184	2.0601	1.73324	2.53667	0.633282	2.45787	1.8326	1.41256	1.39719	2.04294	1.64126	0.596402	1.66393	0.456242	2.5024	2.03329	1.82787
AC006946.2	1.0245	2.19262	0.464127	0.169195	0.654713	0.52943	0.606782	0.225439	0.644146	1.26927	1.26327	0.271149	0.977796	1.66896	0.775153	1.7488	0.327934	0.781274	1.92902	0.244966	0.540767	1.96309	0.0418129	0.724197	1.31322	0.461599	0.568277	0.244699	1.97857	1.36014	0.221303	1.08831	0.973501	1.01098	1.04107	0.664656	0.225988	1.93471	1.36803	0.315088	0.885983	1.89789	1.82284	0.198216	1.03309	0.251455	1.47979	2.47635	1.7138
AC092171.4	0.292063	0.391381	0.339458	0.0881912	0.108205	0.258557	0.0637461	0.154973	0.639531	0.0682598	0.187105	0.0835154	0.0943825	0.0793617	0.254667	1.36116	0.0766248	0.185754	0.831386	0.162737	0.340146	0.128523	0.0755543	0.19499	0.302434	0.537105	0.152503	0.0221081	0.152007	0.149861	0.119966	0.176987	0.289051	0.0666717	0.126536	0.293725	0	0.142886	0.157308	0.218982	0.191893	0.675081	0.460027	0.325609	0.128446	0.024694	0.15107	0.394823	0.387096
SOX9-AS1	1.49817	4.60919	0.404543	0.0225726	0.862809	0.322616	0.421701	0.112458	0.657271	1.81229	1.30039	0.0970131	1.14505	2.24689	1.73736	1.35099	0.39526	0.928933	2.63536	0.519054	0.739708	3.51779	1.48494	1.08133	2.01307	0.709132	0.594506	0.215461	3.35611	2.18045	0.370825	1.60989	1.52071	0.602513	1.21575	0.99853	0.00793402	2.05646	1.30611	0.968452	1.79567	1.36369	3.12475	0.108181	1.70196	0.0408398	2.35121	3.09384	2.87414
AL645608.7	0.598989	1.17665	0.435584	0.267195	0.404325	0.127295	0.0386266	1.2476	0.406896	0.630765	0.64246	0.632571	0.291672	0.40074	0.858374	0.60646	0.371443	0.497126	0.522432	0.295828	0.393481	0.350449	0.349085	0.203485	0.979727	0.382889	0.200218	0.154057	0.571068	0.16648	0.690579	0.488558	0.431616	0.868586	0.178905	0.059327	0.301158	0.209237	0.449364	0.132691	0.207637	0.582912	0.348439	0.246626	0.272409	0.216967	0.446257	0.787501	0.476016
LINC00641	2.18634	4.1317	4.46056	5.48103	3.25076	4.66062	3.53882	5.87831	5.19463	2.18532	1.71048	5.0519	4.14365	2.17652	2.85852	2.62976	3.52504	2.91352	2.58453	2.35393	1.35757	5.27581	0.950411	1.88797	5.97637	1.57226	2.19804	3.07318	5.48002	3.20126	3.28568	4.56471	2.20787	3.40263	2.70301	1.33176	5.76656	3.67115	5.64875	3.65667	4.27446	1.46323	3.67809	1.43131	3.2386	5.5736	2.38481	3.84589	3.94836
LINC02446	0.817902	1.35908	0.261702	0.128426	0.236356	0.0705967	0.301692	0.0161197	0.0465649	0.422456	1.49857	0.0608084	0.0824651	0.250398	0.324496	0.932774	0.0371942	0.0676248	0.26904	0.0710942	0.382753	0.205873	0.013753	0.157749	0.118572	0.207038	0.0185065	0.0321943	2.81122	0.163673	0.0873483	0.386599	0.481053	0.194178	0.42995	0.546542	0.156487	0.381468	0.294525	0.239164	0.199599	0.172037	0.234466	0.0592698	0.187046	0.32364	0.467481	1.07803	0
AP001453.4	0.282977	0.936858	0.66576	0.283149	0.694813	0.598651	0.425074	0.344466	0.450146	0.960918	1.15524	0.206259	0.531463	0.744803	0.68399	0.909628	0.510952	0.57345	0.752871	0.578755	0.962253	0.380897	0.153943	0.850771	0.654996	0.678854	0.979263	0.294844	0.585646	0.629194	0.47405	0.597381	0.703674	1.08676	0.562514	1.18485	0.57724	0.582265	0.516157	1.0546	0.812437	1.00035	0.409009	0.361872	0.697896	0.274443	0.755525	0.731326	0.792932
AC245014.3	0.163675	0.493499	0.145474	0.267708	0.197077	0.176593	0.232205	0.0806449	0.116479	0.124323	0.340779	0	0.240662	0.0963624	0.521811	0.53471	0.325637	0.281932	0.0560824	0	0	0.51498	0.0688045	0.512979	1.05929	0.345262	0.138879	0.201331	0.553708	1.13727	0	0.429802	0.18802	0.121431	0.0384105	0.118882	0.195721	3.03616	0.286508	0.149564	0.0998572	0.122954	0	0.07413	0.0779808	0.22488	0.343934	0.659177	0.124417
AL390294.1	0.105961	0.473312	0.094178	0	0.283523	0.0508109	0.0501089	0	0.402173	0.804854	0.735388	0.0875318	0.237412	0.665428	0.30028	0.839187	0.32124	0.535391	0.290457	0.409352	0.534756	0.282878	0	0.374673	0.438894	0.298025	0.159838	0.104271	0.716928	0.706807	0	0.556498	0.421969	0.524086	0.563641	0.872244	0.0422358	0.898547	0.423959	0.516405	0.387878	0.583727	0.361614	0	0.403871	0	0.296878	0.620717	0.680165
AC109322.1	0.483028	0.752656	0.189697	0.293971	0.703333	0.549433	0.239048	0.154973	1.03924	1.14335	0.919934	0.264465	0.283148	0.872979	0.732169	0.587166	0.510832	0.696578	1.13931	0.48821	0.695752	0.501239	0.254996	0.931617	0.825878	0.868846	1.29628	0.397946	0.562426	0.561979	0.919737	0.501464	0.846506	0.350027	0.463965	1.37072	0.510439	0.559637	0.426978	0.643259	0.712746	1.38392	0.299018	0.345959	0.706454	0.160511	0.868651	0.740294	1.33207
LINC00504	1.01997	1.08673	0.458228	0.164093	0.595047	0.69757	0.296523	0.236173	1.35653	1.78657	1.93796	0.176112	1.00919	2.17887	1.10564	3.92641	1.08038	1.27497	1.92505	1.42112	1.87566	0.809872	0.035145	1.76566	1.45154	0.356635	0.715693	0.329084	1.08607	2.97428	0.31746	3.29799	1.00649	1.76568	0.844963	1.09304	0.256598	4.73527	2.34713	0.869222	1.00313	1.14304	2.39095	0.318068	1.65702	0.134778	1.6022	1.90187	1.33034
AP001528.1	6.28336	1.3747	15.0443	17.74	10.1998	13.4328	14.4049	24.4801	10.171	1.43446	1.13267	20.4684	9.66737	2.0727	3.73303	4.1546	8.38922	4.8835	1.31015	4.40784	1.41197	10.0699	2.42084	1.41648	2.14871	4.90175	6.69979	12.7449	1.10423	2.16433	8.09227	6.70401	1.00703	6.36545	4.72733	0.677373	22.1366	2.24895	5.3289	10.4678	6.41517	2.6797	5.27528	11.5733	3.8434	25.1013	2.84155	1.91209	3.47366
AC020765.2	0.328675	0.880886	0.262914	0.430068	0.1583	0.236412	0.186516	0.291498	0.561366	0.349515	0.273728	0.24436	0.497081	0.309609	0.186285	0.819956	0.298931	0.634087	0.630667	0.380925	0.950003	0.451258	0.552666	0.412046	0.578588	0.277329	0.743689	0.452807	0.400285	0.182701	0.64352	0.431543	0.18123	0.731537	0.246823	0.572945	0.314422	0.627111	0.361641	0.280317	0.360942	0.888856	0.605703	0.595442	0.563736	0.361265	0.994542	0.385074	0.0999365
AC091057.1	0.191708	0.200962	0.145656	0.161837	0.201047	0.135669	0.0767674	0.0624638	0.143031	0.218425	0.251076	0.109196	0.132497	0.227554	0.153344	0.216723	0.144128	0.159784	0.326321	0.0783915	0.0638379	0.298939	0.0337954	0.192329	0.296172	0.219592	0.129433	0.0836758	0.420509	0.202817	0.228402	0.261181	0.343832	0.295928	0.159639	0.161702	0.171933	0.314648	0.236607	0.105485	0.188646	0.15795	0.186776	0.0476146	0.167942	0.0985611	0.246903	0.362265	0.421509
AC092801.1	0.0244385	0.0327489	0	0	0	0	0	0.0481649	0.10435	0	0.0339215	0.0908463	0	0.0575521	0	0	0	0	0	0	0	0	0	0	0.0253063	0.0343678	0.0276483	0	0	0.0271693	0.0434987	0.0213915	0	0	0	0.0355009	0	0.0259048	0	0.0297755	0	0.220302	0	0	0	0	0.0410826	0	0
HSD11B1-AS1	7.11427	0.95734	26.2715	45.9215	16.2482	37.2977	20.0593	18.3332	29.5724	0.406983	1.48743	39.0607	14.6061	11.9521	11.2614	9.15875	24.738	19.0739	0.285585	7.20163	4.17899	11.3751	4.20443	0.143528	2.28096	16.1583	19.7007	24.7225	0.281962	0.893511	16.7425	4.06465	0.273555	14.8847	16.8492	1.34048	36.3781	0.283975	7.50328	18.1337	9.26191	14.5795	6.33893	10.5157	5.38918	31.3441	1.80143	1.04624	5.97357
AP000553.2	0	0.663737	0.146742	0	0	0	0	0.130157	0.0469981	0.200652	0.0458335	0	0	0.155524	0.187151	0.82377	0.112621	0.136508	0.362057	0.0956741	0.0908972	0.151119	0	0.318433	0.273543	0.0928729	0.336216	0.0324938	0.44683	0.330391	0.176322	0.144517	0.303455	0.048996	0.123986	0	0	0.385017	0.0660587	0.160926	0.765533	0.396885	0.338067	0	0	0	0	0.145075	0.334671
LINC01351	0	0	0.187115	0	0	0	0	0	0	0.781782	0.0324685	0	0	0	0	0.222309	0	0.0322341	0.128241	0.0338879	0	0	0	1.10533	0	0	0.0529281	0	0.126614	0.208044	0	0	0.322452	0	0.0219579	0	0	0.0991806	0.0233981	0	0.685017	0	0.0478974	0	0	0	0.157292	0.205542	0
LINC01711	0.4405	1.84959	0.156606	0.0768519	0.37717	0.147861	0.145818	0.0144694	0.125393	0.691492	0.305715	0.0363886	0.111034	0.553262	0.291274	0.191876	0.0667727	0.161871	1.42885	0.170175	0.161679	0.319194	0.0370349	0.0424796	0.380118	0.722718	0.116283	0.0722458	0.755036	0.179565	0.235217	0.269904	0.41831	0.152511	0.220533	0.533247	0.0526747	0.186771	0.132186	0.357798	0.161248	0.198545	0.300659	0.0532019	0.951414	0.0161392	0.888608	0.688117	0.476223
AF131215.5	2.47508	3.24806	1.3863	0.709047	1.45776	1.43266	1.42326	1.29889	1.40704	2.29161	2.15481	0.925517	2.25186	3.68177	2.13742	3.54056	1.48186	2.61352	3.43245	1.1139	1.75372	3.50208	0.227793	1.72305	3.67763	0.772344	0.762176	0.857508	4.55817	2.60511	1.22519	2.82028	3.11578	1.9232	1.64973	1.67008	1.19964	3.88104	1.97035	1.61486	1.59939	0.671112	3.80852	0.504114	1.59091	0.772686	2.67126	3.67836	3.39918
AC083967.1	0.0827113	0	0.0245046	0	0.0442625	0.158648	0	0	0.156965	0	0.114806	0.0683258	0.023165	0	0	0.0327527	0	0	0.0755751	0.0399416	0	0.0946327	0	0.0797627	0.0285494	0	0.0935748	0.0271308	0	0	1.03054	0.0482658	0.0760111	0.327274	0.0258805	0.0400505	0.0329686	0	0.0275779	0.0335914	0	0.0414224	0	0.0499478	0.0525424	0	0	0.0403768	0.0558869
AC022007.1	3.71646	2.61407	10.2334	11.3762	6.45249	7.66881	24.287	14.3454	5.72846	1.83086	1.71174	11.6899	7.30963	2.95699	3.01821	3.62925	6.23259	4.40295	2.26643	2.76107	2.49205	6.07995	0.325185	1.60008	2.98354	6.16451	6.09443	10.6351	2.10114	1.15913	9.41867	2.42877	1.37028	4.00904	3.38868	2.04387	11.355	1.80038	4.76598	5.12908	3.5909	6.04689	2.52516	15.8421	2.58522	11.38	1.91291	2.3068	3.03384
AC105219.3	0.196224	0.315541	0.0837137	0.0102703	0.100808	0.0677478	0.0779471	0	0.256944	0.631959	0.403102	0.00972576	0.105516	0.304988	0.467102	0.270405	0.13385	0.183872	0.785308	0.204676	0.507748	0.233487	0	0.507133	0.268213	0.11038	0.0621591	0.038619	0.520437	0.21815	0.0279412	0.212981	0.317378	0.337745	0.0957821	0.444674	0.0187715	0.474233	0.235533	0.191261	0.27774	0.377359	0.337506	0	0.239331	0	0.290281	0.413811	0.477309
AC103760.1	0.916597	1.21692	0.731695	0.488627	0.449636	0.879061	0.22877	0.20072	2.4884	1.26352	1.11913	0.105164	0.442114	0.999335	0.793686	2.39958	1.15785	0.865447	0.81425	0.934438	0.957871	0.514644	0.114167	2.26709	0.659128	0.417734	1.16181	0.267253	0.643136	1.53796	0.317231	1.73092	0.600562	0.969669	0.430207	0.665753	0.375503	2.22206	1.08663	0.361915	1.05629	1.1986	0.782019	0.353635	0.549921	0.149257	1.14138	1.09377	0.70535
AC138904.1	0.0686761	0.184059	0.025433	0.00748849	0.0643154	0.0164659	0.0162384	0.00563962	0.42357	0.130412	0.222425	0.0212744	0.0384682	0.16173	0.0729821	0.10878	0.0195191	0.118296	0.30591	0	0.110278	0.0982181	0.317566	0.0883037	0.0948195	0.128772	0.0776961	0.0281587	0.108421	0.0572625	0.539886	0.0500945	0.294526	0.0679348	0.0805831	0.241094	0.00684354	0.139526	0.0457965	0.0836738	0.0558653	0.10318	0.0703113	0	0.141786	0.0188714	0.0865865	0.352015	0.168212
AC093620.1	0.121773	0.228456	0.0216464	0	0.469198	0.035036	0.103656	0.0479996	0.242649	0.998958	0.98035	0.0603564	0.102315	0.43016	0.310581	0.607583	0.33226	0.637661	0.700982	0.105849	0.335213	0.16719	0.0204761	0.493215	0.378292	0.513748	0.468409	0.119831	0.856871	0.460294	0.086699	0.44768	0.514781	0.325239	0.228618	1.34441	0.262109	0.43887	0.19489	0.385753	0.534912	0.695229	0.0997384	0.0882439	0.139242	0.0535391	0.327534	0.713346	0.691156
AP003306.1	0.482678	1.56313	0.0715005	0	0.774908	1.33087	0.171193	0	1.145	3.97183	0.334987	0	1.656	0.520985	0.113987	0.38227	0.228644	1.66284	0.66155	0.640989	1.99304	3.72767	0	4.18924	0.208257	0.395959	1.18316	0.0395817	0.163289	4.06931	0.572754	1.33791	0.628401	0.238734	1.66134	3.56427	0	0.59691	0.643745	0.343051	0.834359	4.65328	3.29447	0	0.383277	0	3.51612	0.412346	2.20144
LINC01857	0.173156	0.154692	0.0256501	0.113286	0.416986	0.33213	0.0818852	0	0	2.27976	0.200289	0.10728	0.0484957	0.815555	0.122675	0.685677	0.295286	0.079537	0	0.125426	0.198607	0.0660377	0	0.723592	0.029884	1.74514	0.914193	0.113596	0.0781044	0.192504	0	0.126305	3.42127	0.171287	0.081271	0.209614	0.138039	0.642406	0.0866014	0	0.140855	0	0.295465	0	0	0.190325	2.18314	0.211321	0.0292497
AC022211.4	0.248478	0.142704	0.0946489	0.139342	0	0.10213	0.0503594	0.0699595	0.050523	0.431402	0.197084	0.131954	0.0894746	0.208986	0.0502968	0.168677	0.28249	0.0489153	0.34056	0.0514248	0.293144	0.527972	0.0596879	0.205389	0.14703	0.249596	0.281114	0.0349308	0.336239	0.276244	0.189546	0.27964	0.358836	0.474036	0.0333211	0.10313	0.169788	0.11288	0.10652	0.345991	0.173252	0.266657	0.436106	0	0.202945	0.195083	0.537053	0.259925	0.467703
AC015912.3	0.163204	0.492081	0.253848	0.0533878	0.262014	0.176086	0.231538	0.361859	0.638796	0.185949	0.453067	0.303343	0.102844	0.240214	0.635937	0.436233	0.603017	0.50602	0.111842	0.709308	0.0561578	0.280091	0.240124	0.983664	0.591498	0.803297	0.27696	0.281053	0.220847	0.272161	0.363115	0.249998	0.299967	0.302705	0.1149	0.474161	0.341528	0.302743	0.367309	0.397691	0.497851	0.490403	0	1.40442	0.388784	0.40362	0.411535	0.239012	0.124059
TMPO-AS1	0.270695	0.555454	0.180445	0.182635	0.319146	0.188622	0.216019	0.141711	0.288961	0.212038	0.181996	0.0471686	0.184795	0.313759	0.515404	0.457241	0.216385	0.303079	0.486949	0.183824	0.232862	0.31455	0.0711205	0.228414	0.40294	0.321196	0.229686	0.195621	0.400643	0.221004	0.180681	0.299882	0.559724	0.288692	0.23028	0.33793	0.146674	0.340736	0.274999	0.180365	0.376747	0.311378	0.251158	0.130263	0.394968	0.0557878	0.362621	0.458373	0.317225
ATP2A1-AS1	0.170483	0.424276	0.23811	0.127471	0.234599	0.315324	0.17276	0.263998	0.415969	0.221991	0.473272	0.0603564	0.102315	0.860319	0.414108	0.173595	0.33226	0.335611	0.433941	0.0705658	0.536341	0.22292	1.65857	0.258351	0.327853	0.616497	0.303088	0.19173	0.461392	0.0812283	0.520194	0.277135	0.402872	0.252964	0.365789	1.06137	0.145616	0.283975	0.19489	0.118693	0.208021	0.695229	0.0997384	0.44122	0.417726	0.0267695	0.450359	0.178336	0.29621
AC008115.3	1.11211	1.45563	1.4022	0.304573	0.664341	0.855733	0.256842	0.841043	2.06141	0.785795	1.36415	0.288425	0.499798	1.00496	0.366461	1.99708	1.76418	0.605872	1.20521	0.487084	0.569557	0.858129	0.0869769	0.623525	1.33907	0.218226	0.438898	0.229055	1.22492	1.00635	0.460342	1.17719	1.21216	1.45828	0.801164	0.262991	0.494829	1.53522	0.90545	0.283599	1.26231	0.272	1.85352	0.515399	0.690038	0.568548	1.60866	1.62868	1.04852
TPT1-AS1	2.43517	2.93583	1.30056	0.828747	2.69765	0.940592	1.58989	1.31014	2.27698	3.2266	3.98829	1.11294	2.4899	2.83202	3.82376	2.90263	1.38269	2.75378	3.18606	1.32888	2.28082	4.23233	0.161815	2.04033	3.73722	1.55679	1.69872	1.07862	4.55129	3.73009	1.1322	3.98351	1.97322	2.47505	1.49404	2.0047	0.866732	3.38719	2.91508	2.01734	3.89743	5.1742	3.95774	0.791328	2.4869	1.12976	2.87979	3.52231	6.08727
LINC02544	0.600316	1.43403	0.324775	0.102457	0.293321	0.713407	0.185145	0.308645	0.260045	0.634414	0.326058	0.452784	0.372811	0	0.332847	0.341074	0.237387	0.431605	0.393504	0.378124	0.502942	0.209038	0	0.629255	1.13515	0.220232	0.383875	0.23116	0.105958	0.319189	0.743317	0.57116	0.935468	3.21446	0.392013	0.151662	0.0624221	0.968333	0.652694	0.572412	0.318478	0	0.267222	0.0472851	0.397931	0.0286887	0.175507	0.53514	0.76716
AC124319.1	0.282671	0.262242	0.0966298	0	0	0.0312802	0	0.0214271	0.154741	0.198194	0.301813	0.107773	0.109617	0.0768095	0.184858	0.516621	0.173041	0.329598	0.149009	0	0.209495	0.0995116	0	0.104844	0.067548	0.122313	0.0737994	0.0427943	0.294237	0.169215	0	0.171296	0.279755	0.354902	0	0.0631731	0.130006	0.29963	0.217498	0.0794773	0.344913	0.163343	0.356187	0	0.207193	0.0477998	0.328976	0.350282	0.220381
SNHG26	1.91335	2.72334	0.855094	0.608218	1.78752	0.318791	1.11186	0.490009	1.26933	1.08384	1.14034	0.850562	0.95367	1.32376	1.91461	0.860398	0.725082	0.722464	1.48899	2.09066	1.31675	1.78717	0.381712	1.18839	2.91596	0.600474	1.00895	1.2499	3.32784	4.35645	1.28913	1.40985	1.10766	5.85452	0.903108	0.926483	0.685099	2.07398	3.1195	0.935111	1.58281	2.72849	2.51227	0.577717	2.2867	1.28323	1.11758	1.71766	1.16135
MIR924HG	0.117387	0.266736	0.0861887	0.0667827	0.139295	0.0513953	0.521334	0.291707	0.145285	0.271371	0.318792	0.0822145	0.167242	0.258415	0.339892	0.127326	0.0522216	0.147695	0.419711	0.0665454	0.0351238	0.210219	0	0.31992	0.216686	0.0358873	0.0866122	0.0602689	0.725175	0.187246	0.281616	0.205503	0.159472	0.181754	0.129356	0.222423	0.0427217	0.254271	0.13784	0.161678	0.0685037	0.0996848	0.15676	0.721208	0.379337	0.0280493	0.102958	0.508265	0.419001
TYMSOS	0.247315	0.331415	0.168092	0.133251	0.397048	0.209283	0.103195	0.14336	0.248474	0.265206	0.525019	0.0721061	0.207796	0.47964	0.432883	0.207389	0.198471	0.100236	0.538356	0.463667	0.580681	0.233026	0.0366934	0.336703	0.210903	0.491008	0.296256	0.200423	0.570898	0.129388	0.129471	0.165543	0.70858	0.259036	0.191187	0.760796	0.0869816	0.339257	0.145519	0.10635	0.319522	0.480857	0.119155	0.0527113	1.08126	0.0479712	0.415751	0.553939	0.693003
AC064799.2	0	0.163557	0.03616	0	0	0.0292636	0	0	0.028953	0	0.0564711	0	0.0512749	0	0	0	0.046253	0.0560634	0	0	0	0.0698221	0	0.117701	0.105322	0.028607	0.0230139	0.0400354	0.110107	0.158306	0	0.0178058	0.0186942	0	0.0381904	0	0	0.1725	0	0.0247845	0.0248212	0.0305624	0.0416529	0	0	0	0.205178	0.0893726	0.103086
AC007938.3	2.00561	0.641364	6.23902	7.69401	1.31722	6.55729	2.42501	3.05441	5.25504	1.28105	1.13885	3.98193	1.74258	1.23446	1.58237	1.38082	3.00563	2.9836	0.90587	1.18863	0.721488	2.60759	0.0958072	0.703312	1.43961	1.92305	2.88785	2.46703	1.9738	1.41891	1.54152	2.39392	1.04724	1.79232	2.26776	0.96012	8.33951	1.23208	2.64447	3.19334	1.89104	2.56812	3.26671	1.40383	1.52019	9.44415	1.03445	2.00264	1.70935
AC009133.1	0.530828	0.852664	0.574908	0.510587	0.479721	0.450089	0.384023	0.315242	0.82558	0.806408	0.746568	0.409464	0.68821	0.666437	0.75713	0.939644	0.547535	0.624914	1.06482	0.534747	0.740298	0.506785	0.399003	0.986518	0.946464	0.959081	0.735771	0.394367	0.765883	0.715207	0.456774	0.966213	0.746279	0.745918	0.656688	0.888568	0.449798	0.946489	0.71734	0.603921	0.806423	0.887316	0.69823	0.248379	0.54936	0.285935	0.868716	1.076	0.912122
AL136084.3	2.2317	1.73368	4.02455	8.041	4.67328	3.86186	1.78954	2.64539	2.20966	1.47404	2.55895	4.60888	2.60883	0.990184	2.15394	1.69061	3.60352	3.52101	1.32988	3.18623	0.756787	1.25818	2.12103	1.18524	1.30618	1.81938	4.02507	2.70535	0.481436	1.00681	5.41148	3.11419	1.72396	2.44757	2.27707	1.22159	4.75716	1.95419	1.29409	3.46779	1.93379	0.923277	1.72191	4.21882	1.35605	2.27523	1.1418	0.615768	2.55692
AC108134.4	0.423142	1.6381	0.585026	0.0615197	0.301923	0.47345	0.133402	0.138992	0.669178	1.35706	0.978894	0.233032	0.276522	0.885768	0.999275	1.39633	0.801769	0.712673	1.1599	0.136225	0.647116	0.430339	1.06727	1.08815	1.11976	0.462827	0.957438	0.138798	1.20881	0.784041	0.334739	0.493845	0.864144	1.04644	0.485473	1.16107	0.168664	1.34559	0.799486	0.572833	1.03263	1.97785	0.962707	0	0.179201	0.155033	1.34362	0.688544	1.00069
AC037198.1	0.561752	0.4932	0.740318	0.735047	0.279887	0.362261	0.494663	0.610833	2.04022	1.02995	0.537746	1.17613	1.49735	0.547412	0.713625	0.782402	2.11413	1.14781	0.504435	0.617379	0.586554	1.08597	0.0814296	0.803249	1.42416	0.517579	0.767024	1.63932	0.733947	0.689129	0.655092	2.1364	0.623056	3.27665	0.200018	0.590923	4.1231	1.76584	1.31757	0.424818	1.13453	0.75668	1.22958	0.175464	0.590654	3.32147	1.43279	0.70921	1.3154
TDRKH-AS1	0.248883	0.316841	0.298629	0.341944	0.239739	0.286429	0.529635	0.318834	0.265677	0.491518	0.29364	0.138777	0.271848	0.659377	0.370283	0.295665	0.198065	0.257223	0.511672	0.216336	0.496708	0.313231	0.282484	0.516023	0.463897	0.315003	0.309729	0.0979656	0.589377	0.262859	0.310095	0.283207	0.308774	0.258506	0.362123	0.50616	0.22321	0.303387	0.186713	0.515499	0.303685	0.523498	0.433176	0.766508	0.166008	0.13678	0.627581	0.400936	0.340537
EMSLR	1.81261	2.1861	0.322209	0.105413	1.39035	0.434595	0.571454	0.0198467	1.03196	0.856684	0.670925	0.0499118	0.43997	3.48606	1.96907	1.60303	0.274762	0.58282	3.09161	0.758608	1.2197	0.78346	0.0169327	0.504975	4.10848	1.24621	0.797488	0.237827	1.82598	1.74646	0.68111	1.44558	1.46218	0.687334	0.794035	2.83791	0.0963337	0.704499	0.946842	0.736151	0.737243	1.6945	1.3609	0.10946	1.11308	0.0442742	0.914132	2.3891	1.55136
MAFG-DT	1.25878	1.43582	0.492807	0.166671	1.03451	0.452713	0.308269	0.0959866	0.8105	1.66186	2.36085	0.139266	0.881368	2.62914	1.07229	1.04143	1.16701	1.8895	3.21433	1.43284	2.73291	1.21732	0.170087	1.6619	1.6759	1.52787	1.39021	0.412903	2.40298	1.64934	0.466779	1.19366	1.94868	1.42308	1.47703	3.67894	0.45695	1.77113	1.61138	1.132	1.07883	3.46724	1.04328	0.325781	1.45649	0.131771	1.82639	2.09586	2.72629
AC015819.1	0.599646	0.373081	0.380689	0.308248	0.206291	0.431318	0.151914	0.232143	0.548666	0.357875	0.475618	0.238831	0.251914	0.302604	0.273105	0.763243	0.340863	0.383649	0.117409	0.341281	0.0884295	0.269529	0.0180054	0.33044	0.199588	0.783046	0.678406	0.210744	0.289799	0.119045	0.266832	0.299932	0.669158	0.571989	0.422168	0.435542	0.307309	0.158906	0.449857	0.260928	0.104526	0.61134	0.306963	0.038798	0.285694	0.235394	1.04404	0.627271	0.173645
GATA3-AS1	0.513054	0.867995	0.376201	0.0251747	0.298582	0.239871	0.100082	0.0252789	1.32355	1.11065	0.756646	0.0317866	0.414908	1.63866	0.926879	2.81128	0.991577	1.25492	1.00204	0.408797	0.820908	0.572327	0	0.55661	0.677372	0.450941	1.37129	0.20826	0.867826	1.30475	0.0799049	1.16762	0.984242	0.704179	0.589967	1.53717	0.122701	1.43437	0.859599	1.38303	0.633849	1.37785	1.12933	0.0116184	0.57443	0.00704907	1.08888	0.741973	2.13848
AC004825.2	1.12342	1.33817	1.58095	2.32747	1.45288	1.57123	1.85943	1.87584	1.59897	1.23258	1.08288	2.59075	1.94026	1.50654	2.25507	2.03895	1.59649	1.7631	0.85541	1.71793	0.944932	1.8566	0.655911	1.02318	2.26199	1.79928	1.58872	2.85589	1.90025	1.24895	1.27752	0.956034	0.917702	1.62064	1.40608	1.35996	2.05238	2.15009	2.15381	2.24324	1.14232	3.65701	1.08627	1.86563	1.48678	1.61211	1.31148	1.59954	1.01211
BMPR1B-DT	0.0833587	0.0372351	0.222267	0	0	0.0399725	0	0	0.553676	0	0	0	0.0700389	0.261744	0.0393713	0.0330091	0.252717	0.268029	0.0380833	0.120763	0	0.127165	0	0.133978	0	0.0781513	0.502972	0.0820294	0	0.0617822	0	0	0.0766061	0.247377	0.130415	0	0.166133	0.0294533	0	0.101563	0	0.12524	0	0	0.211815	0	0.326973	0	0.309784
AC083843.3	1.4578	1.88659	1.03332	1.10529	3.95899	0.806847	1.86522	1.55963	5.34559	4.59136	6.44865	0.863798	2.44017	4.26996	1.55725	1.96111	1.02487	1.60834	0.631776	0.493442	1.50955	3.09162	0.35891	2.84888	1.1357	0.459834	1.89846	1.05245	7.84464	11.2843	0.75984	2.8681	0.780452	3.01553	1.08282	0.422218	0.743994	3.92092	1.82388	0.625252	2.25813	1.13605	2.95247	0.645854	1.36746	1.53496	2.24834	6.02571	1.84345
AF178030.1	0.0353203	0.0473312	0.0313927	0.0462163	0.0567045	0	0.0501089	0	0	0.160971	0.0490259	0.131298	0.148383	0.0415892	0.350326	0.0839187	0.0803099	0.194688	0.0484094	0	0	0.202056	0	0.170306	0.219447	0	0.199797	0	0.286771	0.196335	0	0.0927496	0.0649183	0.0524086	0.0331553	0	0.0844717	0.636471	0.10599	0	0.215488	0	0.289291	0	0.0673118	0	0.178127	0.258632	0.286385
AC106782.5	0.471444	1.26352	0.517611	0.399157	0.667828	0.518628	0.275403	0.163967	1.02625	0.716194	1.15479	0.274905	0.605818	0.555119	0.746594	1.61429	0.567502	0.458581	0.836197	0.522284	0.877904	0.571123	0.0466312	0.909274	0.689201	1.09198	1.00398	0.245608	0.600428	0.8016	0.296165	1.11662	0.458739	1.02872	0.702867	0.805704	0.397941	1.20523	0.804446	0.270305	0.744443	0.874968	0.681416	0.351683	0.317102	0.274336	0.233096	0.812267	0.927536
AC005041.3	0.240657	0.996799	0.408346	0.171762	0.38636	0.125892	0.0931145	0.107796	0.560501	0.332359	0.303673	0.189765	0.202203	0.231849	0.0929988	1.11758	0.223853	0.241185	0.629695	0.285253	0.240899	0.20025	0.0551814	0.232078	0.407786	0.399969	0.396023	0.193761	0.207235	0.218903	0.194705	0.497904	0.562958	0.48694	0.0410738	0.5085	0.209292	0.44062	0.28449	0.18659	0.240257	0.854617	0.268786	0.198175	0.0416939	0.0961889	0.40456	0.640802	0.243913
AC074135.1	0.4405	0.452558	0.104404	0.153704	0.518609	0.253476	0.104156	0.188102	0.668763	0.490736	0.550286	0.0181943	0.394786	0.484104	0.35369	0.872165	0.36725	0.384443	0.321995	0.382894	0.141469	0.302394	0.012345	0.198238	0.881873	0.103245	0.132895	0.17339	0.95373	0.68561	0.182947	0.359872	0.809632	0.501107	0.303233	0.255959	0.175582	0.591443	0.352496	0.196789	0.214998	0.0220606	0.781714	0	0.447724	0.0806962	0.320886	0.537591	0.550633
ZNF350-AS1	0.265007	1.02799	0.161157	0.0182504	0.179137	0.0200648	0.138513	0.247401	0.734518	0.254264	0.619518	0.172828	0.222661	0.65693	0.217393	1.01073	0.126855	0.115321	0.497029	0.16165	0.211171	0.0638321	0	0.55147	0.173316	0.176531	0.362932	0.096077	0.320857	0.37215	0.372389	0.390678	0.333264	2.17305	0.170206	0.344442	0.100072	0.547028	0.18137	0.101962	0.45951	0.398152	0.314156	0.0252683	0.186066	0.21463	3.30602	0.265543	0.508911
SIAH2-AS1	0.225377	0.819763	0.286164	0.631937	0.155069	0.18527	0.0456775	0.158638	0.320781	0.586941	0.983186	0.119686	0.378729	0.871959	0.273724	1.18571	0.878492	0.488044	0.26477	0.0932877	0.576095	0.368374	0.0541387	1.36616	1.0002	0.181113	0.728511	0.3802	0.479253	0.214767	0.171924	0.338189	0.532595	1.00325	0.272009	0.280626	0.154003	1.91119	0.386466	0.156912	0.667866	0.725597	0.329634	0.116658	0.490872	0.106168	0.487123	0.94304	0.456853
HCG11	9.59891	9.24609	7.9751	7.20602	6.75845	7.41339	10.9343	7.77377	6.51472	4.81709	6.78775	7.44228	9.01798	6.36706	6.22845	10.5571	5.40483	6.43244	10.7064	6.49957	5.11362	11.4288	3.15411	4.40963	12.2744	3.65542	5.32205	6.92367	11.7799	8.84585	6.63713	9.29552	9.49669	9.23504	8.87853	4.44151	9.53634	12.6079	13.4948	7.17406	6.48173	3.71445	11.3601	6.69787	7.60774	9.76288	9.37983	10.3572	8.82302
AC144450.1	0.24227	0.440604	0.069213	0	0.0972373	0.211604	0.0368259	0.00852644	0.307879	1.10414	0.85271	0	0.261717	0.326023	0.0490402	1.01761	0.324616	0.298082	0.332051	0.263235	0.333456	0.178193	0	2.08601	0.564464	0.036504	0.18599	0.0170291	0.5503	1.42366	0.0616033	0.901271	0.302161	0.500708	0.11371	0.326798	0.0310399	2.50386	0.900106	0.126505	0.992426	0.181996	0.372059	0.0156753	0.197875	0.00951044	0.53818	0.557549	0.727874
LINC02587	3.56497	0.627868	9.50562	8.23658	5.29817	8.9675	10.1441	15.7785	4.08823	0.866517	0.820006	9.21345	6.16181	1.823	1.90507	2.37164	6.02151	6.93376	1.53563	7.43705	1.79447	4.3818	2.38066	0.491126	1.1813	6.73228	3.80274	11.4264	1.13022	1.01914	4.42364	6.91856	0.954774	2.81112	3.28909	0.473481	8.37979	1.27402	2.68974	2.06006	3.95224	0.520306	2.16906	6.23702	6.3669	12.0912	4.17793	0.32817	2.00275
CEROX1	1.51623	5.98831	0.555855	0.185552	1.75123	0.679994	0.361092	0.286646	1.04539	2.96623	2.71527	0.229779	0.892073	3.80617	2.16901	1.33905	0.607661	1.72362	9.43377	0.632111	1.47635	1.72645	0.103938	1.45166	4.39018	2.50555	0.942018	0.318448	5.22041	2.12627	0.977257	1.63909	2.8102	0.66361	1.49497	2.83641	0.343489	2.24315	1.00382	1.51066	1.96545	8.00858	1.05723	0.0988083	2.00953	0.279761	2.27382	4.53155	5.18882
SNHG25	0.459672	0.958201	0.226976	0.334154	0.57398	0.514323	0.144919	0.251653	0.363475	0.698312	1.1343	0.25315	0.514962	0.360839	0.940804	0.4854	0.406461	0.492672	1.12003	0.29597	1.89805	0.759671	0.386468	0.689555	0.846213	1.00557	0.693396	0	0.69114	0.681382	0.272728	0.6706	0.938746	0.454711	0.335608	1.11291	0.183225	0.866225	0.204354	0.746743	0.560888	1.30451	0.313745	1.01782	1.3627	0.112278	0.772738	1.12198	0.414126
AC132192.2	0.458025	1.65886	0.506114	0.259166	0.357728	0.605478	0.140497	0.524544	0.757624	0.338502	0.481112	0.276103	0.218421	0.18949	0.508669	1.47059	0.478499	0.289995	1.00102	0.197271	0.374842	0.481551	0.0936688	0.286506	0.5512	0.62671	0.630223	0.21927	0.485786	0.302771	0.242372	0.281726	1.00111	0.661254	0.302127	0.323686	0.207239	0.249313	0.433385	0.331813	0.196362	1.46929	0.912515	0.493381	0.188731	0.27213	0.957257	0.634517	0.388942
AC015813.4	0	0.425187	0.141004	0	0	0	0.112535	0	0	0.241007	0.220206	0	0.0666478	0.0934015	0.674371	0	0.270541	0.327924	0.108718	0	0.545891	0.181511	0.133381	0	0.164279	0.111551	0.0897412	0	0.214678	0.0881864	0	0.138865	0	0	0.297842	0.115229	0	0.0840819	0	0.0966455	0.0967889	0.357529	0	0.143705	0	0.0871879	0.133346	0	0.401979
AC024075.1	4.68091	6.27268	4.62265	2.65414	3.9662	3.2921	3.61555	5.04836	5.10782	4.62216	3.53741	3.38344	5.28763	2.87834	2.2477	5.59166	4.10948	4.01356	4.70476	2.10974	1.25275	6.75399	0.787093	2.75858	6.97447	1.4994	1.14741	3.83856	7.49545	5.57981	3.56411	8.14906	5.13817	5.20919	4.17429	1.88883	5.53522	7.82855	6.24291	5.95662	4.60102	0.859553	8.67952	2.49693	5.50107	3.68728	4.50276	6.93134	4.61246
AC003965.2	0.0535803	0	0.0952441	0	0.0860197	0	0	0	0.228783	0.488379	0.148743	0	0.0900374	0.693991	0.303679	0.509212	0.0609143	0.0738344	0.293745	0	0	0.0613029	0	0.258351	0.38838	0.0753497	0.242471	0	0.217513	0.297837	0.0953689	0.234499	0.19696	0.0795029	0.050296	0.155668	0	0.283975	0.0535948	0.195844	0.457647	0	0.219424	0	0	0.058893	0	0.39234	0.325831
UBXN10-AS1	0.77954	1.64156	0.346427	0	0.357572	0.560713	0.236985	0.10974	0.317007	1.05736	2.08677	0.0344978	0.491233	0.917899	0.631176	1.09144	0.664682	1.30441	1.14474	0.887331	2.18421	0.63707	0.070221	2.71167	2.19103	1.13542	1.73236	0.246571	1.16789	1.51663	0.198218	0.633607	1.56071	1.56979	1.85553	2.26482	0.0665836	1.56409	1.00254	0.746255	0.645449	3.13714	1.42518	0.20175	0.530575	0.153006	1.54446	1.87554	1.55196
U62317.2	4.69971	2.804	2.53873	1.71665	1.75963	1.74397	1.15444	1.7674	1.32364	2.29576	3.68812	1.99603	2.10693	2.03364	2.51778	4.14293	2.96414	4.00476	2.41266	2.23743	2.97144	1.72903	0.67018	1.85771	1.82282	6.07204	2.70546	1.87932	1.3708	1.88317	1.27103	2.86363	3.5254	3.35121	2.07331	3.35324	2.34328	1.83072	1.84385	2.36731	2.51266	6.7366	2.61834	1.56445	2.24703	1.69756	2.42878	2.9671	1.88512
MIR100HG	5.34873	5.87363	4.80891	4.14287	4.15419	4.5002	4.63898	2.78186	3.07525	3.66119	4.64395	3.22608	4.41024	4.23786	4.25159	5.2236	3.55416	5.08878	3.6668	5.91346	6.41728	6.40955	0.890664	3.2322	5.63988	4.30664	3.21409	4.32304	7.43224	6.26801	6.44869	5.50784	5.3573	8.05195	5.40105	3.49515	4.28466	8.84176	7.86263	3.22316	3.46894	6.96298	7.10809	1.7927	6.44071	3.88138	7.82107	5.75583	4.2847
AC120498.4	0.488083	1.07028	0.354933	0	0.356175	0.57448	0	0	6.50483	1.48294	0.862243	0.109962	0.745622	1.20167	0.62871	2.21388	1.21067	1.95661	0.547329	0.771373	1.2825	0.609198	0.0373049	2.65294	1.70003	0.374394	0.953781	0.261981	0.66047	2.66378	0.31591	1.98078	0.570875	1.7118	0.874679	1.48249	0.212235	2.91607	1.90848	0.540611	0.866261	2.93323	2.63481	0	0.845604	0	0.745907	1.55955	1.79886
MIAT	0.520807	0.479606	0.196345	0.143722	0.122842	0.08877	0.094547	0.0486463	0.0755319	0.339347	0.671508	0.142219	0.139986	0.16421	0.10667	0.521937	0.158547	0.105441	0.106564	0.0500616	0.0424661	0.177914	0.0041504	0.0630776	0.274762	0.340171	0.308568	0.0789398	0.412497	0.117996	0.401992	0.247381	0.243846	0.307646	0.0984718	0.10936	0.131344	0.228932	0.232081	0.233067	0.198777	0.190982	0.169313	0.143092	0.10819	0.0827471	0.612026	0.321715	0.076301
AC012073.1	0.320369	0.446485	0.307523	0.050304	0.411466	0.14748	0.236344	0.126281	0.255351	0.467222	0.569196	0.190548	0.323013	0.377231	0.363154	0.669835	0.335084	0.388497	0.491784	0.148519	0.44095	0.454516	0.129288	0.284233	0.358285	0.324384	0.34795	0.176546	0.572249	0.284934	0.250903	0.44868	0.671271	0.703543	0.300732	0.521235	0.306477	0.421092	0.487094	0.515239	0.437821	0.365811	0.524797	0.162511	0.219796	0.0845125	0.560103	0.619317	0.610443
LINC02613	7.30819	13.8506	2.82662	1.30305	5.47962	1.8254	4.11306	2.75406	2.20609	6.22214	6.55461	2.24899	5.27671	22.0996	7.80625	6.57343	2.8669	5.87647	20.9465	2.24547	3.95722	14.5454	0.411873	2.912	9.13945	7.30717	3.27088	1.77025	27.6794	7.83911	2.22995	3.95067	11.019	2.88378	4.90017	9.04138	0.797082	8.16379	3.3177	3.64974	7.00652	11.6557	6.34755	1.42583	14.8612	1.18286	2.84862	15.9248	22.6038
AL139393.3	0.673127	1.17451	0.704219	0.220195	0.956836	0.514432	0.576957	0.48367	1.14768	1.81082	0.875929	0.347534	0.907265	0.858648	1.18229	1.39939	0.58192	0.937241	1.07634	1.50338	1.216	0.641789	0.165063	0.906078	2.12739	0.759264	0.777403	0.945289	0.654688	0.849681	0.611539	2.27701	1.55939	4.12002	1.07944	1.31395	0.234769	2.85405	1.70432	0.674896	0.564674	3.00236	0.976303	0.851085	1.45653	0.631973	1.92131	1.38627	2.35939
U62317.1	3.16052	0.410885	0.188669	0	0.530121	0.101791	0.200768	0.0232423	0.13428	0.573291	1.27679	0.0292258	0.217989	0.722078	0.367618	1.40097	0.402216	0.715041	0.161633	0.478371	0.811583	0.296841	0.0198299	0.636865	0.537317	0.59704	0.320206	0.0232099	0.414913	0.393323	0.293869	0.206453	0.801989	0.314974	0.154982	0.788037	0.14102	0.425019	0.495441	0.459789	0.201456	0.212617	0.193181	0.0854588	0.224745	0.0518493	0.118948	0.518123	0.382481
AP005131.3	0.128109	0	0.132841	0.0279383	0.102835	0	0.0605827	0	0.547015	0.0648724	0.118547	0.026457	0.0179398	0.150847	0	0.0760947	0.0485482	0.0882682	0.029264	0.123729	0.205715	0.073287	0	0.164723	0.0884388	0	0.0241559	0.0630331	0.115571	0.166162	0	0.093447	0.117732	0	0.160342	0	0	0.113163	0.0854294	0.0780431	0.0521059	0.0962371	0.0874398	0	0.162763	0.140812	0.143573	0.0625384	0.108202
ACTA2-AS1	3.6311	6.32444	1.04273	0.671247	3.55929	0.885575	2.74026	1.01543	2.02536	8.33528	12.786	0.867811	6.5403	7.73701	2.58516	4.47791	2.73349	6.58351	6.95763	1.5833	8.74304	6.00202	0.0525058	3.54037	8.76726	2.6473	2.92204	0.618944	30.556	9.04075	3.40623	6.63788	3.63212	6.24172	1.44046	4.94428	0.709451	11.8495	9.88785	1.05439	10.0424	16.5741	3.73583	0.226279	5.47478	1.12281	6.1416	12.3863	12.6366
AC083906.3	0.121878	0.408307	0.162487	0	0	0.0438325	0	0.0900766	1.51786	0.277726	0.211464	0	0.102403	0.215264	0.12952	0.10859	0.311761	0.167949	0.167044	0.132424	0.125813	0.0697222	0	0.411366	0.662579	0.0856981	0.103414	0.0599671	0.37108	0.237119	0.0542334	0.240034	0.112005	0.316476	0.171611	0	0	0.25838	0.0914332	0.148494	0.0743572	0.503558	0.12478	0	0.174202	0	0.051221	0.133867	0.679397
LYPLAL1-AS1	2.36354	3.23766	1.88286	1.71815	0.787011	0.65484	1.8877	0.672853	0.722647	3.21822	1.16647	1.41012	2.32421	0.577224	0.322495	1.4975	0.935496	2.43672	3.86332	0.634092	2.00008	1.08168	0.0147196	0.759762	3.78905	2.339	0.396145	0.379028	0.331679	0.175177	0.997199	2.20678	6.40362	3.40314	0.936771	3.38257	0.795555	5.19628	1.401	2.00513	0.598158	4.31386	0.681136	1.45902	1.76837	0.269412	0.470905	1.58968	9.06749
YTHDF3-AS1	0.276856	0.238502	0.773361	0.465767	1.01594	1.25173	0.72944	0.428721	1.5762	1.05147	1.26266	0.759625	0.714468	1.16427	0.812595	0.82224	0.494611	0.708522	0.975739	0.601628	2.23192	0.588269	0.631794	1.73541	0.737195	1.14021	2.12542	1.16761	0.8028	0.5936	1.12636	0.328887	0.926848	0.440145	0.835348	1.95344	0.804011	0.859439	0.435178	0.626446	1.71322	2.31746	0.485912	2.00626	0.716055	0.391253	0.664875	0.868831	0.921977
AP000695.1	0.540603	0.0852279	0.734862	0.395297	0.204212	0.434595	0.315804	0.172353	0.452613	0.289856	0.662097	0.354636	0.133594	0.0374443	0.36047	0.245554	0.325377	0.328658	0	0.621935	0.131307	0.145534	0.855548	0.107333	0.0329293	0.782607	0.395746	0.844912	0.0645476	0.0883839	0.396214	0.264435	0.175345	0.377483	0.507466	0	0.456317	0.16854	0.413515	0.368076	0.0776046	0.0716659	0.488361	0.345663	0.696937	0.524299	0.641496	0.0931423	0.0644607
AP001189.3	2.98807	1.19833	3.02411	1.56965	2.48611	3.13763	0.618856	1.74093	2.60764	2.81637	2.57329	2.27018	1.52102	0.2825	2.68868	1.08824	3.00033	2.16399	0.17936	2.433	0.450298	1.29763	0.568456	0.673062	0.564629	1.1042	1.13507	2.96188	0.472226	1.04266	2.48457	4.86829	0.962107	3.7541	1.69933	0.380203	3.86001	1.36404	2.2253	3.00284	1.94277	0.425996	2.27767	1.38296	2.07829	2.08568	1.42994	0.7666	1.06108
LMNTD2-AS1	0.170291	2.61249	0.271394	0.0691524	0.263964	0.109817	0.00833076	0.0462924	0.668625	0.874222	0.521645	0.0291049	0.389771	0.31806	0.599069	2.14857	0.26036	0.817278	0.386314	0.17014	0.339455	0.429982	0	1.25147	1.06411	0.545023	0.172728	0.0404493	1.70047	0.966184	0.146327	1.17705	0.485679	1.34182	0.170877	0.383859	0.0702184	1.78019	0.657856	0.944392	1.18941	2.23207	1.14227	0.063829	0.179053	0.0193631	1.41161	1.41895	0.72609
AL356311.1	0.220136	0.442491	0.244571	0	0.0883535	0.237511	0.0780766	0	3.83818	0.083605	0.0763892	0.0681934	0.323681	0.907226	0	1.11143	0.500536	1.13756	0.226286	0.318914	0	0.440763	0.0462697	0.424577	0.569882	0.0773941	0.80941	0.216625	0	0.550652	0.195913	0.481723	0.101152	0.57162	0.619928	0.239837	0	0.291679	0.55049	0.201158	0.134304	0.248053	0.450756	0	1.15369	0.120982	2.03534	0.80597	0.334671
AL022341.1	0.219004	0.635868	0.162209	0.0955216	0.234398	0.157527	0.0517835	0.32372	0.31171	0.277251	0.303986	0.271371	0.0613365	0.47277	0	0.650424	0.165988	0.201194	0.650354	0.105758	0.502388	0.334093	0	0.281596	0.415765	0.153992	0.702012	0.25143	0.642102	0.486952	0.194906	0.223648	0.402527	0.433281	0.137053	0.106046	0.305531	0.309525	0.255574	0.266831	0.712605	0.0548395	0.448438	0.132252	0.139123	0.0802398	0.24544	0.908736	0.443934
AC138696.2	0.445701	0.938558	0.396139	1.33302	0.817765	0.824366	0.541985	0.627439	1.63123	0.773815	0.972164	1.18345	0.588473	0.449835	1.08262	1.21024	0.289548	0.175481	0.61087	0.184484	1.75273	0.874185	0.32119	1.65785	0.395595	1.70128	2.37714	0.563906	0.51696	0.707864	1.24664	0.334398	0.526624	0.377906	0.418382	1.57239	0.83752	0.202475	0.382134	0.155153	0.543841	1.91323	0.521502	0.576751	0.728054	0.0699849	0.321108	0.559481	0.451731
LINC01087	0.14538	0.470808	0.197409	0	0.0518662	0.238187	0.0458334	0.0119385	3.82802	0.564405	2.37667	0.0350277	0.481813	0.798854	0.354767	2.63377	0.601433	1.6639	0.260139	0.0526534	0.32238	0.309566	0	1.62395	0.940888	0.0567909	0.223868	0.0675568	0.23498	0.588135	0.150947	1.22658	1.12078	1.98339	0.303264	0.252252	0.014487	6.06564	1.22395	0.0541226	0.128116	0.673468	0.248069	0	0.192401	0.00443875	0.407321	2.94523	1.88276
DLEU2	0.495274	0.357947	0.348697	0.243933	0.397565	0.252172	0.596063	0.545637	0.455429	0.300113	0.386212	0.348223	0.507309	0.340734	0.244437	0.475983	0.382759	0.379589	0.240254	0.431312	0.287227	0.401118	0.283058	0.330039	0.432185	0.406944	0.314789	0.429876	0.64008	0.334082	0.420965	0.547991	0.406569	0.50369	0.211563	0.2506	0.259523	0.448305	0.46201	0.216965	0.271608	0.493287	0.279172	0.468793	0.461329	0.339474	0.650165	0.480834	0.507614
MIR210HG	0.201878	0.811584	0.445854	0.520307	0.481243	0.308018	0.130184	0.247164	0.452769	1.33826	0.75573	0.49272	0.41634	0.648298	0.69345	0.893892	0.340789	0.564812	0.544997	0.301326	0.538883	0.300968	0.293168	1.0383	0.297733	0.808686	0.9551	0.282938	0.496691	0.686911	0.489993	0.455156	0.438513	0.544634	0.488116	0.790916	0.35845	0.337197	0.575203	0.529198	0.98532	1.15808	0.626319	0.332483	0.53629	0.194999	0.925554	0.430036	0.564226
AC008764.2	7.74135	14.0173	7.85384	5.18827	6.00193	7.38812	6.91103	7.40528	6.23475	6.1383	5.03193	4.44527	8.09079	3.824	4.54812	11.0806	8.67219	6.6608	8.6434	4.65012	3.32645	12.0111	1.4287	6.08155	9.58038	4.35465	3.93047	5.49975	10.731	6.75916	5.71326	10.5774	8.46769	8.74109	7.79856	3.51081	8.12815	8.12576	8.72555	8.60377	7.37243	3.29066	13.9956	3.8311	7.98826	7.6788	8.25258	10.0099	7.31025
AC093799.1	1.59675	2.04097	0.524007	1.12502	0.867638	0.883476	1.21978	0.508356	1.01396	1.60469	1.05703	1.27845	1.11456	1.38842	1.00942	1.16731	0.614412	1.82798	1.75078	1.45911	0.54098	3.34462	0.268492	0.497482	2.00957	0.725469	0.555837	0.966944	1.76181	0.955861	0.655868	1.35466	0.677261	1.34866	1.56805	1.10624	0.646252	1.11969	1.25317	1.16727	0.929207	1.62393	1.30781	1.33511	1.45128	0.756031	1.11499	0.971347	0.672238
AC109361.2	0.0729389	0.260646	0.0432186	0.0318133	0.0390329	0.104928	0.0344928	0.0479175	1.00354	0.554026	0.134989	0.0301265	0.163424	0.257654	0.241149	0.86649	0.331691	0.469051	0.166615	0	0	0.333807	0.0613232	3.65761	0.302115	0.0341912	1.65038	0.0239252	0.559302	0.567624	0.346202	0.659729	0.268121	0.43291	0.0684681	0	0.116293	0.180402	0.632309	0.177735	1.60199	0.109585	0.448054	0	0.231672	0.0801711	1.51225	0.249243	0.468196
AL049838.1	1.37501	1.90077	1.72381	1.32571	1.02242	1.85312	1.76592	1.11251	0.762222	1.49517	0.924146	0.914668	1.83631	1.61905	2.07135	1.61627	1.03666	1.15681	1.56716	2.1178	2.58978	2.35151	0.328557	0.991004	1.49877	1.75048	1.73573	1.56673	1.99775	1.2551	1.08201	1.92571	2.50064	2.27649	2.49993	2.27075	1.38461	2.00982	2.35987	1.28733	1.18327	2.30505	1.83748	1.28484	2.17909	2.11589	2.67644	1.65335	3.19797
AC104667.2	0.428707	0.287245	0.144793	0.0560959	0.385426	0.370036	0.0486564	0.0168984	0.378312	1.05506	0.476049	0.0106243	0.252143	0.848059	0.400917	0.835234	0.516631	0.649841	0.446559	0.385065	1.32174	0.274679	0.0360434	1.14932	0.372901	0.289386	0.834225	0.126561	0.556918	0.896029	0.091568	0.427791	0.7328	0.496173	0.434623	1.66901	0.0410116	0.690731	0.265871	0.208932	0.836967	1.08209	0.561811	0.0155333	0.88237	0	0.965715	0.816191	0.564859
MAGI2-AS3	4.55216	2.90686	5.72642	5.68636	4.85906	4.51919	8.55482	7.98591	4.98406	2.34348	3.01263	5.97966	5.06446	2.49812	2.47828	3.50122	3.32149	3.47898	1.68742	4.23962	1.44575	5.64986	0.849236	1.66902	3.27575	2.45796	2.61441	5.39903	3.44111	4.63445	5.01977	5.29639	2.11808	4.00705	3.20571	1.32539	5.59096	3.20045	5.83743	3.45098	3.41735	2.20024	5.77973	5.02513	3.6661	6.65615	3.75334	2.921	2.26416
AC040169.1	0.354288	0.328684	0.41178	0.606223	1.05007	0.980133	0.695946	0.939955	1.00852	0.910829	1.2105	0.878007	0.709844	0.770159	0.308925	1.65115	0.898515	0.788653	1.23263	0.671188	0.93776	0.34299	1.81011	1.44548	0.564413	1.3414	2.15827	1.07273	0.590055	0.363578	1.11569	0.357825	0.550995	0.768325	1.07446	1.70234	0.5866	0.837753	0.327124	1.06254	0.665076	1.8016	0.44643	2.12302	1.03875	0.449327	1.05372	0.838147	0.966757
AC009171.2	0.223251	0.538504	0.119055	0.116849	0.501781	0.321163	0.190035	0.219998	0.317754	0.949626	0.619761	0.110654	0.525218	0.2103	0.316332	0.636516	0.507619	1.04599	0.244787	0.323427	0.0614557	0.306515	0.112619	0.731994	0.554828	0.251166	0.505147	0.263629	0.483363	0.397116	0.238422	0.156333	0.533432	0.132505	0.461047	0.713479	0.0533925	0.52062	0.401961	0.598412	0.5993	0.469585	0.365707	0.485341	0.595646	0	0.525418	0.19617	0.859831
AC093278.2	11.1362	1.98311	6.76952	5.43537	3.98114	7.38952	5.56892	6.06972	6.68489	4.04493	6.39234	6.34372	4.9064	3.28995	5.07624	4.2831	5.67741	4.31478	2.18491	4.7017	1.27402	6.7596	0.912732	1.57589	0.834252	4.9658	4.89344	5.26844	2.58244	3.08085	5.23762	9.40761	3.12431	5.03604	5.09538	1.61854	5.45235	1.84726	2.56619	4.43453	2.91426	1.30485	3.6854	5.10321	6.50077	8.00743	5.29248	2.28441	2.24694
AC092718.4	2.04256	1.91334	1.76255	1.27146	1.97389	2.48193	0.815879	1.25067	1.46771	2.95233	1.95433	1.27777	1.41627	2.00813	3.23136	1.48417	2.50251	2.04952	3.28873	1.80992	2.07439	1.72436	0.616886	2.44784	1.4169	4.04373	2.46788	1.46358	2.5493	1.85191	1.2707	1.57959	2.31448	2.79537	1.76844	2.59266	1.80222	1.66062	1.98361	1.64297	3.24243	2.91982	1.70544	1.22149	3.06118	1.37321	3.367	2.64282	1.44713
AP003419.3	0.274638	0.699256	0.414966	0.323425	0.308639	0.0790173	0.0389628	0.189445	0.0390893	0.0834433	0.686173	0.0680615	0.184603	0.711441	0.505887	0.587269	0.343453	0.567682	0.677544	0.119361	0.453607	0.2828	0.0230901	0.264847	0.312829	0.502088	1.1807	0.0540516	0.483129	0.427457	0.14665	0.216356	0.605736	0.652016	0.257804	0.797912	0.0656821	0.407561	0.412069	0.23423	0.3016	2.02185	0.449884	0.0995091	0.104678	0.0301869	0.461683	0.563088	0.41753
TFAP2A-AS1	0.209793	1.03457	0.0671268	0.0219609	0.282919	0.0845046	0.0476212	0	0.644974	0.637414	0.733824	0.0311949	0.225626	0.563225	0.606416	0.887247	0.343453	0.289097	0.575076	0.145886	0.392706	0.355245	0	0.679774	0.747313	0.18882	0.199372	0.074321	0.658625	0.755682	0.224049	0.587633	0.447292	0.423358	0.173301	0.585135	0	1.41433	0.554003	0.327178	0.542693	0.781689	0.429576	0.0152028	0.239888	0	0.564279	1.05691	0.748461
AC022509.3	1.44394	2.64906	1.08476	1.01217	1.73862	1.70629	0.51213	0.948603	0.905254	1.95854	2.19513	0.681604	1.48763	1.74071	1.63191	1.2661	0.840337	1.84765	1.43716	0.89651	0.733451	2.26175	1.19954	2.38709	2.38522	0.290087	1.16685	1.01494	2.95416	3.43991	0.611931	1.57989	1.7377	1.07127	1.82338	2.3223	1.23333	3.04293	2.20089	2.09438	2.37016	0.077479	4.39978	0.217992	1.44142	0.963606	1.93611	2.74401	1.9513
LINC02693	1.49768	1.11209	1.47952	1.52704	1.31931	1.27313	1.37741	1.07016	1.36112	0.627896	0.724442	1.58265	1.10584	0.772962	1.13685	0.749032	0.99323	1.33121	1.07522	0.683316	0.675971	1.20356	0.460605	0.572088	0.815712	0.749927	1.04891	1.15798	0.837857	0.895585	1.3675	1.00165	1.54617	1.16645	0.964639	0.661634	1.99249	0.759405	0.96954	1.61542	0.959216	0.630723	1.08861	1.0483	0.815487	1.64618	0.961845	1.00172	1.3438
LINC01929	0.040312	0.0180067	0.0636964	0.087913	0.0647183	0.0708788	0.088963	0.145657	0.121128	0.0204133	0.00621716	0.199804	0.0526875	0.0210964	0.0888524	0.0106421	0.0560143	0.0432059	0.00613898	0.0519115	0.0616496	0.0102494	0.0414238	0.0172777	0.0324671	0.0566905	0.0861459	0.0396691	0	0.0298776	0.0558074	0.0392065	0.0535115	0.139569	0.0210228	0.00650663	0.0214244	0.0379827	0.0627246	0.0163718	0.0382576	0.00672951	0.0458576	0.0486873	0.0853607	0.132927	0.286127	0.0327981	0.0181588
MIR22HG	11.2411	3.28164	12.3663	22.0135	16.0162	17.4435	14.0386	19.7695	16.3921	6.01738	7.95993	18.6898	16.6564	4.41768	10.4636	6.2816	21.7645	16.0932	3.80609	11.7523	4.15598	12.2628	10.4864	7.96977	15.4514	13.0599	12.3948	31.4074	3.83501	9.18257	15.6495	12.187	4.88557	19.2479	9.5031	4.02021	23.1426	5.50413	16.4001	13.5511	8.60459	10.3948	9.82431	6.57292	14.0371	23.4936	9.24065	4.37329	8.27499
RHPN1-AS1	0.962378	1.64677	0.269767	0.106553	0.427856	0.713524	0.189045	0.204261	1.21171	1.63069	0.904244	0.128423	0.50382	1.24651	0.713282	1.00256	0.614383	0.46926	0.98419	0.965221	1.35516	0.804641	0.186719	1.30644	1.42583	0.62464	0.678393	0.174836	1.142	0.641949	0.513888	0.920146	1.48991	1.0655	0.48644	1.34424	0.132785	1.36539	0.570179	0.694508	0.912329	0.900905	0.939818	0.18776	0.917026	0.162739	0.9458	1.34435	1.2305
LINC01614	0.0657351	0.0880886	0.0973754	0.0286712	0.0703556	0.0630431	0.0310861	0.0431849	0.343057	0.432733	0.243314	0.108604	0.0552313	0.154804	0	0	0.199288	0.0301946	0.0600635	0.222206	0.0904764	0.0250699	0	0.274697	0.136138	0.0308143	0.0247896	0.280309	0	0.0243601	0.234007	0.191797	0.926288	2.66605	0.0205686	0.286472	0.104807	1.30067	0.0657529	0.0266968	0	0.0658412	0.0897338	0	0.0835165	0.072253	1.39973	0.0320895	0.577411
LINC00511	0.0477962	0.0750926	0.0175784	0.0948896	0.10584	0.0189678	0.021044	0	0.119637	0.142716	0.11896	0.0326758	0.0553915	0.225118	0.26389	0.225163	0.0674547	0.111287	0.0903567	0.0883445	0.303976	0.0490281	0.00415702	0.131919	0.129707	0.0440378	0.106283	0.0373028	0.127125	0.188728	0.0234686	0.0461649	0.109054	0.0880392	0.063432	0.213084	0.0216793	0.118798	0.130239	0.0401615	0.120663	0.0916198	0.0911191	0.0238868	0.072242	0	0.108055	0.123099	0.135306
AC087623.2	0.129315	0.207947	0.26435	0.203049	0.207607	0.279043	0.238496	0.178403	0.40492	0.216094	0.215392	0.256377	0.228168	0.334987	0.439754	0.322606	0.102911	0.320756	0.19496	0.168606	0.355973	0.192339	0.0326163	0.448938	0.307985	0.272782	0.351119	0.254505	0.279981	0.416917	0.16112	0.203745	0.273331	0.307006	0.145666	0.450842	0.216488	0.274147	0.20696	0.378132	0.757387	0.466285	0.158873	0.468545	0.345019	0.0852822	0.239125	0.303009	0.249022
ARHGAP29-AS1	0.118323	0.0396399	0.262914	0	0.23745	0.255325	0.0839324	0.0291498	0	0.0449377	0.164237	0.36654	0.0497081	0.208986	0	0.105423	0.0672595	0.285339	0.121629	0.128562	0.447858	0.0338443	0.0248699	0.199684	0.612623	0.374394	0.16733	0.145545	0	0.197317	0.263258	0.0776778	0.0815536	0.746168	0.333211	0.128913	0	0.156778	0.0591776	0.0720815	0.144377	0.355542	0.181711	0	0.225494	0.0650277	0.149181	0.0433209	0.0599619
ZNF687-AS1	0.365242	0.397673	0.162313	0.477915	0.513075	0.459749	0.161927	0.35992	0.227435	0.589536	0.475283	0.28286	0.36442	0.295671	0.452833	0.433895	0.493092	0.314568	0.594455	0.264565	0.502711	0.261178	0.191922	0.46229	0.449125	0.288921	0.361562	0.247099	0.247121	0.355297	0.56884	0.299721	0.52446	0.508077	0.321426	0.82902	0.327566	0.532339	0.342507	0.222502	0.445665	1.20039	0.420681	0.206777	0.391534	0.326184	0.268622	0.401171	0.740366
AC093010.2	23.9916	18.3812	23.3155	26.0481	22.6051	20.6571	26.3824	20.7337	19.9444	19.0264	19.2506	22.1417	29.8782	19.4771	17.5065	26.0399	19.3054	23.8429	14.4419	29.8074	22.7671	31.136	12.0584	16.1392	15.0795	19.2065	22.139	28.7685	17.0509	20.5896	19.4475	27.0332	21.815	25.435	24.7676	15.9701	21.671	25.449	24.6579	14.2085	15.3956	19.5792	29.091	17.5879	20.2905	29.2799	24.1818	22.9861	20.1249
AL357992.1	0.327664	0.146363	0.194152	0.428745	0	0	0	0.10763	0	0	0	0	0.0917689	0	0	0	0.124172	0.150509	0	0.316461	0.15033	0	0	0.210655	0.1131	0.153597	0.494267	0.322439	0	0.485703	0	0	0.501868	0.162064	0	0	0.130606	0.115774	0.764757	0	0	0.164097	0.223644	0	0	0.480204	0.183608	0	0.110699
AL589765.4	0.557543	0.796948	0.363399	0.291816	0.71608	0.48124	0.210929	0.256396	0.793554	0.790527	1.28982	0.230287	0.562144	1.09417	1.05334	0.57403	0.338058	0.717083	1.01888	0.592328	1.48362	0.127581	0.250002	1.00365	0.577341	0.888613	1.42975	0.146307	0.955654	0.454552	0.793909	0.74831	0.683171	0.551525	0.732716	2.32178	0.711154	1.10319	0.669234	0.860449	0.634956	0.837666	0.684983	1.14474	1.34588	0.16342	0.687327	1.03426	0.94181
AC027702.2	0.360986	0.397742	0.327973	0.220428	0.244694	0.126941	0.421084	0.292486	0.525211	0.365595	0.267233	0.268381	0.363965	0.330599	0.363729	0.466958	0.364797	0.364792	0.406803	0.371886	0.441648	0.449728	0.033722	0.440948	0.448564	0.360997	0.490078	0.236819	0.401642	0.36565	0.314125	0.44939	0.449697	0.285672	0.39157	0.279675	0.201443	0.799301	0.465397	0.351855	0.293648	0.26515	0.361368	0.334255	0.229316	0.238067	0.337133	0.563906	0.455304
NR4A1AS	3.926	0.249536	1.25509	2.23353	0.871948	1.07153	1.1668	1.07042	1.4798	0.353608	0.473863	2.88425	3.07701	0.200992	4.26561	4.42431	4.33989	3.27171	1.59513	4.54112	0.66211	3.28456	1.29161	0.778158	1.44619	0.76379	1.31669	2.38217	0.0839942	0.345035	2.81729	4.65897	0.570429	5.5261	0.90313	0.608637	1.96694	1.03628	1.94025	0.264693	1.02247	6.66788	6.99041	3.00806	1.71524	3.94004	9.65195	0.454514	1.88733
AC010503.5	6.00559	9.90075	2.36622	0.18903	4.00904	2.85013	1.08331	0.0203371	9.69336	12.0705	10.112	0.40916	3.72811	14.1187	9.35755	12.4546	5.67796	5.80158	11.7103	5.65075	14.4583	6.11559	0	17.8123	12.4804	4.17928	8.10188	1.03574	10.305	10.7607	2.53462	8.18327	8.59158	5.84889	7.38102	15.4395	0.444213	10.9599	8.05091	4.45061	10.4505	24.4332	9.25458	0.0747765	8.02341	0.0226841	10.5815	11.6966	10.7932
MIR222HG	0.948284	1.0248	0.951586	0.507002	1.22775	0.454725	0.839022	0.547618	0.827234	0.735784	1.11811	0.657007	1.00666	0.69637	0.635709	1.05385	0.620189	1.13814	0.489135	0.56872	0.378929	1.39995	0.0943004	0.540821	1.65243	0.824518	1.03246	0.827805	0.800283	1.30931	0.435581	1.64671	1.04482	2.10304	0.411579	0.636925	0.487722	0.891691	2.28976	0.44103	1.06377	2.74987	1.74338	0.258617	1.10763	1.07033	1.61984	1.2021	0.811262
SCAT2	0.328407	0.906054	0.171699	0.151665	0.155069	0.194533	0.274065	0.304585	0.357441	0.205429	0.32177	0.143624	0.275931	0.113734	0.0273724	0.619629	0.219623	0.133103	0.317724	0.0279863	0.079767	0.198922	0	0.0745175	0.160032	0.326003	0.218553	0.1901	0.313693	0.171813	0.0687694	0.456555	0.159778	0.4013	0.108804	0.140313	0.138602	0.286679	0.270526	0.117684	0.377148	0.725597	0.435117	0.104992	0.257708	0.233569	0.389698	0.565824	0.293691
LINC01235	4.78988	9.42493	2.25354	0.122609	5.92888	1.34006	1.48576	0.173812	1.7887	12.9789	6.67913	0.280027	5.60837	5.17273	6.23243	3.58176	4.43662	6.08403	9.8285	1.54913	2.06354	9.80014	0.0648781	14.4952	7.31723	1.85259	4.91389	1.6923	6.28025	8.14392	0.657327	4.33741	4.08274	2.81346	4.79638	6.57374	0.184552	5.9186	2.51964	4.58008	13.7606	9.89612	8.70181	0.109842	6.31314	0.145403	9.26592	6.29633	7.86023
LINC01569	0.90697	1.45009	0.461431	0.212799	0.602517	0.638874	0.683291	0.610219	1.34431	1.44434	1.17209	0.286773	0.867155	1.22998	0.58495	1.52329	0.789337	0.973996	1.00303	0.733993	1.11059	0.78006	0.399672	1.26068	1.30837	0.932411	0.820875	0.443176	1.17652	0.959639	0.645736	0.761037	0.93122	1.05805	0.722202	1.18123	0.463738	1.73049	1.06363	0.48012	1.12194	2.01109	1.03743	0.555256	0.882111	0.226881	1.27231	1.42902	1.09041
AC092119.2	0.361874	0.982622	0.372417	0.112147	0.168174	0.246591	0.0675512	0.281527	0.704814	0.130202	0.422984	0.106201	0.144024	0.123345	0.0674673	1.05211	0.140744	0.157474	0.757018	0.0275921	0.222823	0.359553	0	0.101018	0.197223	0.334803	0.280118	0.131196	0.167524	0.25409	0.101701	0.391775	0.621361	0.551082	0.24136	0.235173	0.0227751	0.141321	0.342921	0.243656	0.197538	1.00153	0.799479	0.069009	0.254078	0.167476	0.496271	0.627586	0.135126
AC069120.1	1.3487	2.10855	0.199787	0	0.842039	1.02399	0.0531498	0	0.426579	0.682958	1.61203	0	0.629549	1.72041	1.32709	3.02639	0.766652	0.929261	1.38637	0.705565	1.03129	1.45736	0	1.26449	2.01729	0.421481	0.381459	0.479262	2.3827	0.62475	0.533462	1.27892	0.929582	1.61208	0.668181	0.4898	0	3.69317	0.749479	0.502098	0.45713	1.18202	0.843829	0	0.85676	0	1.70043	2.68841	1.9365
AL391001.1	1.25108	0.665284	1.14726	0.259845	1.21149	0.685627	1.69039	0.704487	0.989261	2.32293	2.17757	0.541351	1.43493	2.08109	0.872281	2.6658	2.16736	1.61455	1.57862	3.04953	1.36664	1.13603	0.250439	1.9725	1.37776	0.418902	0.943601	1.13342	1.47798	4.74665	0.706931	1.12986	0.802989	1.23758	0.9507	0.894275	1.0686	3.53638	1.72815	0.580684	1.59925	2.44653	1.54518	1.33112	0.908285	0.807616	1.90284	2.87917	2.01271
AC147067.2	1.37566	0.987567	1.44102	1.41431	1.34089	1.90831	2.02135	2.22708	0.629352	0.821007	1.09112	1.46108	1.40352	0.0578508	0.97461	1.45914	1.39639	0.609325	0.336688	2.20646	0.135245	0.505908	0.454371	0.236896	0.559628	1.52003	2.11218	2.5624	0.3989	0.491586	1.92388	2.10724	0.58696	1.16641	1.93701	0.713703	1.23375	0.260392	1.03202	2.0951	1.07908	1.62393	0.804809	3.56029	1.40446	1.29605	2.22998	0.503661	0.497954
AC004585.1	0.533343	0.317648	0.189614	0.170591	0.0380554	0.11935	0.117702	0.0116794	0	0.396112	0.230315	0.117488	0.0796658	0.111645	0.167936	0.253437	0.0538975	0.0816616	0.0812211	0.171702	0.0815647	0.081362	0.0199292	0.0342886	0.122729	0.433355	0.616802	0.15162	0.0481144	0.0658821	0.0421916	0.114118	0.370327	0.14069	0.189135	0.103302	0.0992084	0.188447	0.0592764	0.0722018	0.15908	0.178068	0.33976	0.107358	0.0451742	0.0390817	0.318785	0.0867864	0.156161
AC002546.1	7.78015	0.0651614	26.4282	22.8101	22.4829	5.63113	27.0423	33.5901	6.81714	0.184675	1.68736	7.92328	8.3142	2.08986	2.44594	0.808724	1.8243	0.603065	0	4.68459	0.669278	4.53421	0.18397	0.0468925	0.327292	11.4882	7.20665	38.4239	0.0329001	1.02713	4.76028	2.80917	0.156404	2.63353	1.78017	0.070637	4.94246	0.103087	0.875505	18.1882	3.23365	1.82642	3.684	50.3891	2.6874	29.0754	0.286101	0.142425	1.33066
AL445524.1	2.2668	1.28587	2.26193	2.2746	2.00937	2.30067	1.49944	2.6586	1.04906	1.77462	1.81449	1.68874	1.22688	1.80125	1.55669	2.41203	2.71937	2.41462	2.55408	2.21615	2.73716	1.89343	1.26274	3.66119	1.77127	2.30772	3.31972	1.8201	1.65603	2.33456	1.73271	1.41205	2.19819	1.83651	1.81455	2.34341	2.51107	1.20877	1.86401	1.52494	2.8338	3.21764	1.13903	2.36824	2.19973	2.26227	2.47808	1.24235	1.73367
ROCR	14.6721	43.1282	4.79087	0.206433	8.2316	3.40433	2.87235	0	5.35169	13.3016	12.044	0.488719	8.92537	23.6851	22.6522	12.2759	3.22846	9.92799	20.1813	2.78075	8.46859	24.7891	0.0221066	10.2441	14.6757	9.94686	6.45522	1.37136	26.0808	15.5223	4.16533	13.7634	13.7493	4.48676	11.0083	14.0181	0	11.0929	7.96925	7.17611	9.4647	16.7105	29.7737	0.0476354	15.2334	0	19.6256	28.1104	25.7703
AC112721.2	0.104982	0.0351703	0.0233269	0	0	0	0	0	0	0	0	0	0	0.0309037	0	0.0311787	0	0	0	0	0.108371	0	0	0.126549	0.0271773	0	0	0	0	0	0	0	1.25421	0.272602	0	0.0381257	0	0.194741	0	0	0	0	0	0	0	0	0	0	0.771414
[truncated: 206 more columns]
