# Supplementary material for: An Immune-Related Long Noncoding RNA Pair as a New Biomarker to Predict the Prognosis of Patients in Breast Cancer
Source: Front Genet. 2022 Jun 22;13:895200. doi: 10.3389/fgene.2022.895200 (PMC9257047; doi:10.3389/fgene.2022.895200)
Supplement: Supplementary file 7 [file Table3.XLS]

## Sheet: Supplemental file 4
ID	TCGA-BH-A209-11A-42R-A157-07	TCGA-BH-A0C3-11A-23R-A12P-07	TCGA-E9-A1RD-11A-33R-A157-07	TCGA-A7-A0D9-11A-53R-A089-07	TCGA-E2-A1IG-11A-22R-A144-07	TCGA-A7-A13E-11A-61R-A12P-07	TCGA-E2-A15I-11A-32R-A137-07	TCGA-A7-A13G-11A-51R-A13Q-07	TCGA-A7-A0DC-11A-41R-A089-07	TCGA-E2-A153-11A-31R-A12D-07	TCGA-E2-A1L7-11A-33R-A144-07	TCGA-BH-A0B8-11A-41R-A089-07	TCGA-BH-A1F2-11A-32R-A13Q-07	TCGA-BH-A0BS-11A-11R-A12P-07	TCGA-BH-A0BC-11A-22R-A089-07	TCGA-BH-A0B3-11B-21R-A089-07	TCGA-BH-A0BZ-11A-61R-A12P-07	TCGA-BH-A18L-11A-42R-A12D-07	TCGA-E2-A1LB-11A-22R-A144-07	TCGA-E2-A15M-11A-22R-A12D-07	TCGA-BH-A0E0-11A-13R-A089-07	TCGA-BH-A203-11A-42R-A169-07	TCGA-GI-A2C8-11A-22R-A16F-07	TCGA-BH-A0DK-11A-13R-A089-07	TCGA-BH-A208-11A-51R-A157-07	TCGA-E9-A1ND-11A-43R-A144-07	TCGA-A7-A0CH-11A-32R-A089-07	TCGA-BH-A204-11A-53R-A157-07	TCGA-BH-A0HA-11A-31R-A12P-07	TCGA-BH-A0DV-11A-22R-A12P-07	TCGA-E2-A158-11A-22R-A12D-07	TCGA-BH-A1ET-11B-23R-A137-07	TCGA-AC-A2FF-11A-13R-A17B-07	TCGA-BH-A18M-11A-33R-A12D-07	TCGA-AC-A2FB-11A-13R-A17B-07	TCGA-BH-A0DZ-11A-22R-A089-07	TCGA-BH-A0DD-11A-23R-A12P-07	TCGA-BH-A0AZ-11A-22R-A12P-07	TCGA-BH-A1FM-11B-23R-A13Q-07	TCGA-E9-A1NA-11A-33R-A144-07	TCGA-E9-A1N9-11A-71R-A14D-07	TCGA-BH-A18V-11A-52R-A12D-07	TCGA-BH-A1EU-11A-23R-A137-07	TCGA-E2-A1BC-11A-32R-A12P-07	TCGA-BH-A1F8-11B-21R-A13Q-07	TCGA-E9-A1RF-11A-32R-A157-07	TCGA-BH-A1FR-11B-42R-A13Q-07	TCGA-BH-A0B7-11A-34R-A115-07	TCGA-BH-A0BV-11A-31R-A089-07
AL645608.7|LINC02446	0	0	1	1	1	1	0	1	1	1	0	1	1	1	1	0	1	1	1	1	1	1	1	1	1	1	1	1	0	1	1	1	0	1	0	0	1	0	1	0	1	1	1	1	1	0	0	0	1
AL645608.7|LINC02613	0	0	0	0	0	0	0	0	0	0	0	0	0	0	0	0	0	0	0	0	0	0	0	0	0	0	0	0	0	0	0	0	0	0	0	0	0	0	0	0	0	0	0	0	0	0	0	0	0
AL645608.7|NR4A1AS	0	1	0	0	0	0	0	1	0	1	1	0	0	1	0	0	0	0	0	0	0	0	0	0	0	0	0	0	1	0	0	0	0	0	0	0	0	0	0	0	0	0	0	0	0	0	0	1	0
AL645608.7|SIAH2-AS1	1	1	1	0	1	0	0	1	1	1	0	1	0	0	1	0	0	1	1	1	0	0	1	0	0	1	0	0	1	0	1	1	0	0	0	0	1	0	1	0	0	0	1	1	0	1	0	0	1
AL645608.7|TFAP2A-AS1	1	1	1	1	1	1	0	1	0	0	0	1	1	0	1	0	1	1	0	1	1	0	1	0	1	1	1	1	0	0	1	0	0	1	1	0	1	0	0	0	0	0	0	1	1	1	0	0	0
AL645608.7|U62317.1	0	1	1	1	0	1	0	1	1	1	0	1	1	0	1	0	0	0	1	0	0	1	1	0	1	0	0	1	1	0	1	1	0	1	1	0	1	0	0	0	1	1	1	1	1	1	1	1	1
LINC02446|LINC02613	0	0	0	0	0	0	0	0	0	0	0	0	0	0	0	0	0	0	0	0	0	0	0	0	0	0	0	0	0	0	0	0	0	0	0	0	0	0	0	0	0	0	0	0	0	0	0	0	0
LINC02446|NR4A1AS	0	1	0	0	0	0	0	0	0	1	1	0	0	1	0	0	0	0	0	0	0	0	0	0	0	0	0	0	1	0	0	0	0	0	0	0	0	0	0	0	0	0	0	0	0	0	0	1	0
LINC02446|SIAH2-AS1	1	1	0	0	1	0	1	0	0	0	1	0	0	0	1	0	0	0	1	0	0	0	0	0	0	1	0	0	1	0	0	1	0	0	1	1	1	0	0	1	0	0	0	0	0	1	0	1	0
LINC02446|TFAP2A-AS1	1	1	1	1	0	0	1	1	0	0	1	1	0	0	0	1	0	0	0	0	0	0	1	0	0	1	0	0	1	0	0	0	1	0	1	0	1	0	0	0	0	0	0	1	0	1	0	1	0
LINC02613|NR4A1AS	1	1	1	0	1	1	1	1	1	1	1	0	1	1	1	1	0	1	1	0	1	1	0	1	1	1	1	0	1	1	0	0	1	0	1	1	0	1	1	1	1	1	0	0	1	0	0	1	1
LINC02613|SIAH2-AS1	1	1	1	1	1	1	1	1	1	1	1	1	1	1	1	1	1	1	1	1	1	1	1	1	1	1	1	1	1	1	1	1	1	1	1	1	1	1	1	1	1	1	1	1	1	1	1	1	1
LINC02613|TFAP2A-AS1	1	1	1	1	1	1	1	1	1	1	1	1	1	1	1	1	1	1	1	1	1	1	1	1	1	1	1	1	1	1	1	1	1	1	1	1	1	1	1	1	1	1	1	1	1	1	1	1	1
LINC02613|U62317.1	1	1	1	1	1	1	1	1	1	1	1	1	1	1	1	1	1	1	1	1	1	1	1	1	1	1	1	1	1	1	1	1	1	1	1	1	1	1	1	1	1	1	1	1	1	1	1	1	1
MIR4435-2HG|U62317.1	0	1	1	1	1	1	1	1	1	1	1	1	1	1	1	0	1	1	1	1	1	1	1	1	1	1	1	1	1	1	1	1	1	1	1	1	1	1	1	1	1	1	1	1	1	1	1	1	1
NR4A1AS|SIAH2-AS1	1	0	1	1	1	1	1	1	1	0	0	1	1	0	1	1	1	1	1	1	1	1	1	0	1	1	1	1	0	1	1	1	1	1	1	1	1	0	1	1	1	1	1	1	1	1	1	0	1
NR4A1AS|TFAP2A-AS1	1	0	1	1	1	1	1	1	1	0	0	1	1	0	1	1	1	1	1	1	1	1	1	1	1	1	1	1	0	0	1	1	1	1	1	1	1	0	1	0	1	1	1	1	1	1	1	0	1
NR4A1AS|U62317.1	1	0	1	1	1	1	1	1	1	0	0	1	1	0	1	1	1	1	1	1	0	1	1	1	1	1	1	1	0	0	1	1	0	1	1	0	1	1	1	0	1	1	1	1	1	1	1	0	1
SIAH2-AS1|TFAP2A-AS1	1	0	1	1	0	1	0	1	0	0	1	1	1	1	0	1	1	1	0	0	1	1	1	1	1	0	1	1	0	0	0	0	1	1	1	0	1	1	0	0	1	0	0	1	1	1	0	0	0
SIAH2-AS1|U62317.1	0	1	1	1	0	1	0	1	1	1	0	1	1	1	0	0	1	0	1	0	0	1	1	1	1	0	1	1	1	0	0	1	0	1	1	0	1	1	0	0	1	1	1	1	1	1	1	1	1
TFAP2A-AS1|U62317.1	0	1	0	1	0	0	0	0	1	1	0	1	1	0	1	0	0	0	1	0	0	1	0	1	1	0	0	1	1	1	0	1	0	1	1	0	0	1	1	0	1	1	1	0	1	0	1	1	1
[truncated: 206 more columns]
